# Supplementary material for: The Limitations of a Hypothetical All-Variant COVID-19 Vaccine: A Simulation Study
Source: Vaccines (Basel). 2024 May 13;12(5):532. doi: 10.3390/vaccines12050532 (PMC11126006; doi:10.3390/vaccines12050532)
Supplement: Supplementary file 1 [file vaccines-12-00532-s001.zip]

Archive with 1 entries (1 files):
- vaccines-2980086-supplementary.xlsx
