# Supplementary material for: The Limitations of a Hypothetical All-Variant COVID-19 Vaccine: A Simulation Study
Source: Vaccines (Basel). 2024 May 13;12(5):532. doi: 10.3390/vaccines12050532 (PMC11126006; doi:10.3390/vaccines12050532)
Supplement: Supplementary file 1 [file vaccines-12-00532-s001.zip › vaccines-2980086-supplementary.xlsx]

## Sheet: Sheet1
R. J. Kosinski, rjksn@clemson.edu																															Total New	695101
																															New Per Cap	1.02221
Spreadsheet Model associated with MS vaccines-2980086																															CR 2-6	33.0926	(cases/thousand/yr)
																															Cum % Vax	86.844
Submitted to Vaccines 3 May 2024																															Vax per Cap	6.74098
																															% Vac Days	99.9452
																															after 365
Basic Repro	Final Repro	Increment	Init Imm Dur	Imm Slope	Updated Imm	Half Active?	R0 Halflife	R0 Frac	Days of Vac	Loss Coef	Vacs/Input	Vac % Thresh	Vac Max	Vac Frac	Vac Per/Yr	Effective Vac	50% Lockd	Max Lockd	Lockdown	Seed Freq	Seed Time	Seeded Inf	Vac Input	Days	Years	Infected 1	Infected 2	Infected 3	Infected 4	Infected 5	Infected 6	Infected 7	Infected 8	Infected 9	Infected 10	Infected Sum	Contag Sum	Susceptible	Suscep %	Suscep Frac	Infected %	New Cases	Cum New	Vaccinated	Cum Vax	Vac Supply	Cum Natural	Cum % Vax	Diim
						Y=1, N = 0
2.87	2.87	0	135	0	135	0	500	1	400	0	1500000	0	0.0074		1	0	0.01	0.5	0	4000	0	0	0	0	0	0	0	0	0	0	1	0	0	0	0	1	1	679999	99.9997	0.68	0.000147059	0	0	0	0	0	0	0	0
2.87	2.87	0	135	0	135	0	500	1	400	0	1500000	0	0	FALSE	1	0	0.01	0.5	0.00724637	4000	1	0	0	1	0.00273973	0	0	0	0	0	0	1	0	0	0	1	1	679999	99.9997	0.68	0.000147059	0.774981	0.774981	0	0	0	0	0	0
2.87	2.87	0	135	0	135	0	500	1	400	0	1500000	0	0	FALSE	1	0	0.01	0.5	0.00724637	4000	2	0	0	2	0.00547945	0.774981	0	0	0	0	0	0	1	0	0	1.77498	1	679998	99.9996	0.68	0.000261026	0.774981	1.54996	0	0	0	0	0	0
2.87	2.87	0	135	0	135	0	500	1	400	0	1500000	0	0	FALSE	1	0	0.01	0.5	0.0127193	4000	3	0	0	3	0.00821918	0.774981	0.774981	0	0	0	0	0	0	1	0	2.54996	1	679997	99.9995	0.68	0.000374994	0.770707	2.32067	0	0	0	0	0	0
2.87	2.87	0	135	0	135	0	500	1	400	0	1500000	0	0	FALSE	1	0	0.01	0.5	0.018072	4000	4	0	0	4	0.0109589	0.770707	0.774981	0.774981	0	0	0	0	0	0	1	3.32067	1	679997	99.9994	0.68	0.000488333	0.766528	3.0872	0	0	0	0	0	0
2.87	2.87	0	135	0	135	0	500	1	400	0	1500000	0	0	FALSE	1	0	0.01	0.5	0.0232798	4000	5	0	0	5	0.0136986	0.766528	0.770707	0.774981	0.774981	0	0	0	0	0	0	3.0872	0	679996	99.9993	0.68	0.000453999	0	3.0872	0	0	0	1	0	1
2.87	2.87	0	135	0	135	0	500	1	400	0	1500000	0	0	FALSE	1	0	0.01	0.5	0.0217141	4000	6	0	0	6	0.0164384	0	0.766528	0.770707	0.774981	0.774981	0	0	0	0	0	3.0872	0	679996	99.9993	0.68	0.000453999	0	3.0872	0	0	0	1	0	0.992593
2.87	2.87	0	135	0	135	0	500	1	400	0	1500000	0	0	FALSE	1	0	0.01	0.5	0.0217141	4000	7	0	0	7	0.0191781	0	0	0.766528	0.770707	0.774981	0.774981	0	0	0	0	3.0872	0.774981	679996	99.9993	0.68	0.000453999	0.436193	3.52339	0	0	0	1	0	0.98524
2.87	2.87	0	135	0	135	0	500	1	400	0	1500000	0	0	FALSE	1	0	0.01	0.5	0.0217141	4000	8	0	0	8	0.0219178	0.436193	0	0	0.766528	0.770707	0.774981	0.774981	0	0	0	3.52339	1.54996	679995	99.9992	0.68	0.000518145	0.87026	4.39365	0	0	0	1	0	0.977942
2.87	2.87	0	135	0	135	0	500	1	400	0	1500000	0	0	FALSE	1	0	0.01	0.5	0.024631	4000	9	0	0	9	0.0246575	0.87026	0.436193	0	0	0.766528	0.770707	0.774981	0.774981	0	0	4.39365	2.32067	679995	99.9991	0.68	0.000646124	1.29806	5.69171	0	0	0	1	0	0.970698
2.87	2.87	0	135	0	135	0	500	1	400	0	1500000	0	0	FALSE	1	0	0.01	0.5	0.0303455	4000	10	0	0	10	0.0273973	1.29806	0.87026	0.436193	0	0	0.766528	0.770707	0.774981	0.774981	0	5.69171	3.0872	679993	99.9989	0.68	0.000837015	1.71604	7.40775	0	0	0	1	0	0.963508
2.87	2.87	0	135	0	135	0	500	1	400	0	1500000	0	0	FALSE	1	0	0.01	0.5	0.0386184	4000	11	0	0	11	0.030137	1.71604	1.29806	0.87026	0.436193	0	0	0.766528	0.770707	0.774981	0.774981	7.40775	3.0872	679992	99.9986	0.68	0.00108937	1.70139	9.10914	0	0	0	1	0	0.956371
2.87	2.87	0	135	0	135	0	500	1	400	0	1500000	0	0	FALSE	1	0	0.01	0.5	0.0491179	4000	12	0	0	12	0.0328767	1.70139	1.71604	1.29806	0.87026	0.436193	0	0	0.766528	0.770707	0.774981	8.33416	2.31222	679990	99.9984	0.68	0.00122561	1.25883	10.368	0	0	0	1.77498	0	1.72427
2.87	2.87	0	135	0	135	0	500	1	400	0	1500000	0	0	FALSE	1	0	0.01	0.5	0.0545899	4000	13	0	0	13	0.0356164	1.25883	1.70139	1.71604	1.29806	0.87026	0.436193	0	0	0.766528	0.770707	8.81801	1.97343	679989	99.9982	0.68	0.00129676	1.06882	11.4368	0	0	0	2.54996	0	2.48648
2.87	2.87	0	135	0	135	0	500	1	400	0	1500000	0	0	FALSE	1	0	0.01	0.5	0.0573954	4000	14	0	0	14	0.0383562	1.06882	1.25883	1.70139	1.71604	1.29806	0.87026	0.436193	0	0	0.766528	9.11613	2.07298	679988	99.998	0.68	0.0013406	1.12057	12.5574	0	0	0	3.32067	0	3.23876
2.87	2.87	0	135	0	135	0	500	1	400	0	1500000	0	0	FALSE	1	0	0.01	0.5	0.0591064	4000	15	0	0	15	0.0410959	1.12057	1.06882	1.25883	1.70139	1.71604	1.29806	0.87026	0.436193	0	0	9.47017	2.60452	679987	99.9979	0.68	0.00139267	1.40664	13.964	0	0	0	4.0872	0	3.9813
2.87	2.87	0	135	0	135	0	500	1	400	0	1500000	0	0	FALSE	1	0	0.01	0.5	0.0611213	4000	16	0	0	16	0.0438356	1.40664	1.12057	1.06882	1.25883	1.70139	1.71604	1.29806	0.87026	0.436193	0	10.8768	4.32055	679985	99.9977	0.68	0.00159953	2.32843	16.2924	0	0	0	4.0872	0	3.95181
2.87	2.87	0	135	0	135	0	500	1	400	0	1500000	0	0	FALSE	1	0	0.01	0.5	0.068948	4000	17	0	0	17	0.0465753	2.32843	1.40664	1.12057	1.06882	1.25883	1.70139	1.71604	1.29806	0.87026	0.436193	13.2052	6.02194	679983	99.9973	0.68	0.00194194	3.21828	19.5107	0	0	0	4.0872	0	3.92254
2.87	2.87	0	135	0	135	0	500	1	400	0	1500000	0	0	FALSE	1	0	0.01	0.5	0.0813077	4000	18	0	0	18	0.0493151	3.21828	2.32843	1.40664	1.12057	1.06882	1.25883	1.70139	1.71604	1.29806	0.87026	15.9873	6.84459	679980	99.9969	0.68	0.00235107	3.60934	23.1201	0	0	0	4.52339	0	4.32967
2.87	2.87	0	135	0	135	0	500	1	400	0	1500000	0	0	FALSE	1	0	0.01	0.5	0.0951769	4000	19	0	0	19	0.0520548	3.60934	3.21828	2.32843	1.40664	1.12057	1.06882	1.25883	1.70139	1.71604	1.29806	18.7264	7.04314	679976	99.9963	0.68	0.00275388	3.65796	26.778	0	0	0	5.39365	0	5.16786
2.87	2.87	0	135	0	135	0	500	1	400	0	1500000	0	0	FALSE	1	0	0.01	0.5	0.107962	4000	20	0	0	20	0.0547945	3.65796	3.60934	3.21828	2.32843	1.40664	1.12057	1.06882	1.25883	1.70139	1.71604	21.0863	6.86565	679972	99.9958	0.68	0.00310092	3.51537	30.2934	0	0	0	6.69171	0	6.42765
2.87	2.87	0	135	0	135	0	500	1	400	0	1500000	0	0	FALSE	1	0	0.01	0.5	0.118347	4000	21	0	0	21	0.0575342	3.51537	3.65796	3.60934	3.21828	2.32843	1.40664	1.12057	1.06882	1.25883	1.70139	22.8856	6.55625	679969	99.9953	0.68	0.00336553	3.31784	33.6112	0	0	0	8.40775	0	8.09607
2.87	2.87	0	135	0	135	0	500	1	400	0	1500000	0	0	FALSE	1	0	0.01	0.5	0.125903	4000	22	0	0	22	0.060274	3.31784	3.51537	3.65796	3.60934	3.21828	2.32843	1.40664	1.12057	1.06882	1.25883	24.5021	7.18329	679966	99.9948	0.68	0.00360324	3.60395	37.2152	0	0	0	10.1091	0	9.73749
2.87	2.87	0	135	0	135	0	500	1	400	0	1500000	0	0	FALSE	1	0	0.01	0.5	0.132441	4000	23	0	0	23	0.0630137	3.60395	3.31784	3.51537	3.65796	3.60934	3.21828	2.32843	1.40664	1.12057	1.06882	26.8472	9.14273	679962	99.9943	0.68	0.00394811	4.55267	41.7679	0	0	0	11.368	0	10.9242
2.87	2.87	0	135	0	135	0	500	1	400	0	1500000	0	0	FALSE	1	0	0.01	0.5	0.141529	4000	24	0	0	24	0.0657534	4.55267	3.60395	3.31784	3.51537	3.65796	3.60934	3.21828	2.32843	1.40664	1.12057	30.3311	11.6833	679958	99.9936	0.68	0.00446044	5.75674	47.5246	0	0	0	12.4368	0	11.9121
2.87	2.87	0	135	0	135	0	500	1	400	0	1500000	0	0	FALSE	1	0	0.01	0.5	0.154229	4000	25	0	0	25	0.0684932	5.75674	4.55267	3.60395	3.31784	3.51537	3.65796	3.60934	3.21828	2.32843	1.40664	34.9672	14.2206	679952	99.9928	0.68	0.00514223	6.90328	54.4279	0	0	0	13.5574	0	12.9444
2.87	2.87	0	135	0	135	0	500	1	400	0	1500000	0	0	FALSE	1	0	0.01	0.5	0.169798	4000	26	0	0	26	0.0712329	6.90328	5.75674	4.55267	3.60395	3.31784	3.51537	3.65796	3.60934	3.21828	2.32843	40.4639	16.3294	679945	99.9918	0.68	0.00595056	7.78095	62.2088	0	0	0	14.964	0	14.2552
2.87	2.87	0	135	0	135	0	500	1	400	0	1500000	0	0	FALSE	1	0	0.01	0.5	0.186531	4000	27	0	0	27	0.0739726	7.78095	6.90328	5.75674	4.55267	3.60395	3.31784	3.51537	3.65796	3.60934	3.21828	45.9164	17.3188	679938	99.9907	0.68	0.0067524	8.08598	70.2948	0	0	0	17.2924	0	16.478
2.87	2.87	0	135	0	135	0	500	1	400	0	1500000	0	0	FALSE	1	0	0.01	0.5	0.201535	4000	28	0	0	28	0.0767123	8.08598	7.78095	6.90328	5.75674	4.55267	3.60395	3.31784	3.51537	3.65796	3.60934	50.7841	17.7045	679930	99.9895	0.68	0.00746824	8.11348	78.4083	0	0	0	20.5107	0	19.5742
2.87	2.87	0	135	0	135	0	500	1	400	0	1500000	0	0	FALSE	1	0	0.01	0.5	0.213766	4000	29	0	0	29	0.0794521	8.11348	8.08598	7.78095	6.90328	5.75674	4.55267	3.60395	3.31784	3.51537	3.65796	55.2882	18.6478	679922	99.9883	0.68	0.00813061	8.41478	86.823	0	0	0	24.1201	0	23.0386
2.87	2.87	0	135	0	135	0	500	1	400	0	1500000	0	0	FALSE	1	0	0.01	0.5	0.224223	4000	30	0	0	30	0.0821918	8.41478	8.11348	8.08598	7.78095	6.90328	5.75674	4.55267	3.60395	3.31784	3.51537	60.045	20.7466	679913	99.9871	0.68	0.00883014	9.23723	96.0603	0	0	0	27.778	0	26.5259
2.87	2.87	0	135	0	135	0	500	1	400	0	1500000	0	0	FALSE	1	0	0.01	0.5	0.234468	4000	31	0	0	31	0.0849315	9.23723	8.41478	8.11348	8.08598	7.78095	6.90328	5.75674	4.55267	3.60395	3.31784	65.7669	24.1345	679904	99.9858	0.68	0.00967159	10.6036	106.664	0	0	0	31.2934	0	29.8448
2.87	2.87	0	135	0	135	0	500	1	400	0	1500000	0	0	FALSE	1	0	0.01	0.5	0.245826	4000	32	0	0	32	0.0876712	10.6036	9.23723	8.41478	8.11348	8.08598	7.78095	6.90328	5.75674	4.55267	3.60395	73.0527	28.5976	679894	99.9843	0.68	0.010743	12.3779	119.042	0	0	0	34.6112	0	32.9415
2.87	2.87	0	135	0	135	0	500	1	400	0	1500000	0	0	FALSE	1	0	0.01	0.5	0.258955	4000	33	0	0	33	0.090411	12.3779	10.6036	9.23723	8.41478	8.11348	8.08598	7.78095	6.90328	5.75674	4.55267	81.8267	33.0796	679882	99.9825	0.68	0.0120333	14.0684	133.11	0	0	0	38.2152	0	36.3015
2.87	2.87	0	135	0	135	0	500	1	400	0	1500000	0	0	FALSE	1	0	0.01	0.5	0.273071	4000	34	0	0	34	0.0931507	14.0684	12.3779	10.6036	9.23723	8.41478	8.11348	8.08598	7.78095	6.90328	5.75674	91.3424	36.6404	679868	99.9805	0.68	0.0134327	15.2857	148.396	0	0	0	42.7679	0	40.5853
2.87	2.87	0	135	0	135	0	500	1	400	0	1500000	0	0	FALSE	1	0	0.01	0.5	0.286623	4000	35	0	0	35	0.0958904	15.2857	14.0684	12.3779	10.6036	9.23723	8.41478	8.11348	8.08598	7.78095	6.90328	100.871	39.2985	679853	99.9782	0.68	0.014834	16.0886	164.485	0	0	0	48.5246	0	46.0414
2.87	2.87	0	135	0	135	0	500	1	400	0	1500000	0	0	FALSE	1	0	0.01	0.5	0.298663	4000	36	0	0	36	0.0986301	16.0886	15.2857	14.0684	12.3779	10.6036	9.23723	8.41478	8.11348	8.08598	7.78095	110.057	41.6324	679837	99.9759	0.68	0.0161848	16.756	181.241	0	0	0	55.4279	0	52.6036
2.87	2.87	0	135	0	135	0	500	1	400	0	1500000	0	0	FALSE	1	0	0.01	0.5	0.309049	4000	37	0	0	37	0.10137	16.756	16.0886	15.2857	14.0684	12.3779	10.6036	9.23723	8.41478	8.11348	8.08598	119.032	44.4551	679821	99.9735	0.68	0.0175046	17.6267	198.867	0	0	0	63.2088	0	59.9949
2.87	2.87	0	135	0	135	0	500	1	400	0	1500000	0	0	FALSE	1	0	0.01	0.5	0.318213	4000	38	0	0	38	0.10411	17.6267	16.756	16.0886	15.2857	14.0684	12.3779	10.6036	9.23723	8.41478	8.11348	128.572	48.7471	679804	99.971	0.68	0.0189077	19.0717	217.939	0	0	0	71.2948	0	67.6365
2.87	2.87	0	135	0	135	0	500	1	400	0	1500000	0	0	FALSE	1	0	0.01	0.5	0.327036	4000	39	0	0	39	0.106849	19.0717	17.6267	16.756	16.0886	15.2857	14.0684	12.3779	10.6036	9.23723	8.41478	139.531	54.702	679785	99.9683	0.68	0.0205192	21.124	239.063	0	0	0	79.4083	0	75.2489
2.87	2.87	0	135	0	135	0	500	1	400	0	1500000	0	0	FALSE	1	0	0.01	0.5	0.336169	4000	40	0	0	40	0.109589	21.124	19.0717	17.6267	16.756	16.0886	15.2857	14.0684	12.3779	10.6036	9.23723	152.24	61.5729	679765	99.9652	0.68	0.0223882	23.454	262.517	0	0	0	87.823	0	83.1063
2.87	2.87	0	135	0	135	0	500	1	400	0	1500000	0	0	FALSE	1	0	0.01	0.5	0.345623	4000	41	0	0	41	0.112329	23.454	21.124	19.0717	17.6267	16.756	16.0886	15.2857	14.0684	12.3779	10.6036	166.457	68.4243	679742	99.9619	0.68	0.0244789	25.6917	288.209	0	0	0	97.0603	0	91.7279
2.87	2.87	0	135	0	135	0	500	1	400	0	1500000	0	0	FALSE	1	0	0.01	0.5	0.354984	4000	42	0	0	42	0.115068	25.6917	23.454	21.124	19.0717	17.6267	16.756	16.0886	15.2857	14.0684	12.3779	181.545	74.5767	679717	99.9582	0.68	0.0266977	27.6003	315.809	0	0	0	107.664	0	101.652
2.87	2.87	0	135	0	135	0	500	1	400	0	1500000	0	0	FALSE	1	0	0.01	0.5	0.363752	4000	43	0	0	43	0.117808	27.6003	25.6917	23.454	21.124	19.0717	17.6267	16.756	16.0886	15.2857	14.0684	196.767	79.8254	679690	99.9543	0.68	0.0289363	29.1401	344.949	0	0	0	120.042	0	113.277
2.87	2.87	0	135	0	135	0	500	1	400	0	1500000	0	0	FALSE	1	0	0.01	0.5	0.371585	4000	44	0	0	44	0.120548	29.1401	27.6003	25.6917	23.454	21.124	19.0717	17.6267	16.756	16.0886	15.2857	211.839	84.8287	679662	99.9501	0.68	0.0311527	30.5839	375.533	0	0	0	134.11	0	126.506
2.87	2.87	0	135	0	135	0	500	1	400	0	1500000	0	0	FALSE	1	0	0.01	0.5	0.378501	4000	45	0	0	45	0.123288	30.5839	29.1401	27.6003	25.6917	23.454	21.124	19.0717	17.6267	16.756	16.0886	227.137	90.667	679632	99.9457	0.68	0.0334024	32.3277	407.861	0	0	0	149.396	0	140.855
2.87	2.87	0	135	0	135	0	500	1	400	0	1500000	0	0	FALSE	1	0	0.01	0.5	0.384799	4000	46	0	0	46	0.126027	32.3277	30.5839	29.1401	27.6003	25.6917	23.454	21.124	19.0717	17.6267	16.756	243.376	98.0324	679601	99.9411	0.68	0.0357905	34.5981	442.459	0	0	0	165.485	0	155.9
2.87	2.87	0	135	0	135	0	500	1	400	0	1500000	0	0	FALSE	1	0	0.01	0.5	0.390807	4000	47	0	0	47	0.128767	34.5981	32.3277	30.5839	29.1401	27.6003	25.6917	23.454	21.124	19.0717	17.6267	261.218	106.968	679567	99.9362	0.68	0.0384144	37.3813	479.84	0	0	0	182.241	0	171.501
2.87	2.87	0	135	0	135	0	500	1	400	0	1500000	0	0	FALSE	1	0	0.01	0.5	0.396725	4000	48	0	0	48	0.131507	37.3813	34.5981	32.3277	30.5839	29.1401	27.6003	25.6917	23.454	21.124	19.0717	280.973	116.942	679531	99.9309	0.68	0.0413195	40.4677	520.308	0	0	0	199.867	0	187.858
2.87	2.87	0	135	0	135	0	500	1	400	0	1500000	0	0	FALSE	1	0	0.01	0.5	0.402571	4000	49	0	0	49	0.134247	40.4677	37.3813	34.5981	32.3277	30.5839	29.1401	27.6003	25.6917	23.454	21.124	302.369	127.01	679492	99.9252	0.68	0.0444659	43.5235	563.831	0	0	0	218.939	0	205.538
2.87	2.87	0	135	0	135	0	500	1	400	0	1500000	0	0	FALSE	1	0	0.01	0.5	0.4082	4000	50	0	0	50	0.136986	43.5235	40.4677	37.3813	34.5981	32.3277	30.5839	29.1401	27.6003	25.6917	23.454	324.768	136.47	679450	99.919	0.68	0.04776	46.3219	610.153	0	0	0	240.063	0	225.139
2.87	2.87	0	135	0	135	0	500	1	400	0	1500000	0	0	FALSE	1	0	0.01	0.5	0.413435	4000	51	0	0	51	0.139726	46.3219	43.5235	40.4677	37.3813	34.5981	32.3277	30.5839	29.1401	27.6003	25.6917	347.636	145.344	679405	99.9124	0.68	0.0511229	48.8943	659.047	0	0	0	263.517	0	246.926
2.87	2.87	0	135	0	135	0	500	1	400	0	1500000	0	0	FALSE	1	0	0.01	0.5	0.418198	4000	52	0	0	52	0.142466	48.8943	46.3219	43.5235	40.4677	37.3813	34.5981	32.3277	30.5839	29.1401	27.6003	370.839	154.25	679358	99.9055	0.68	0.054535	51.4655	710.513	0	0	0	289.209	0	270.788
2.87	2.87	0	135	0	135	0	500	1	400	0	1500000	0	0	FALSE	1	0	0.01	0.5	0.422523	4000	53	0	0	53	0.145205	51.4655	48.8943	46.3219	43.5235	40.4677	37.3813	34.5981	32.3277	30.5839	29.1401	394.704	164.031	679309	99.8982	0.68	0.0580446	54.3182	764.831	0	0	0	316.809	0	296.383
2.87	2.87	0	135	0	135	0	500	1	400	0	1500000	0	0	FALSE	1	0	0.01	0.5	0.426519	4000	54	0	0	54	0.147945	54.3182	51.4655	48.8943	46.3219	43.5235	40.4677	37.3813	34.5981	32.3277	30.5839	419.882	175.359	679257	99.8906	0.68	0.0617473	57.6632	822.494	0	0	0	345.949	0	323.327
2.87	2.87	0	135	0	135	0	500	1	400	0	1500000	0	0	FALSE	1	0	0.01	0.5	0.430311	4000	55	0	0	55	0.150685	57.6632	54.3182	51.4655	48.8943	46.3219	43.5235	40.4677	37.3813	34.5981	32.3277	446.962	188.298	679202	99.8824	0.68	0.0657295	61.5039	883.998	0	0	0	376.533	0	351.516
2.87	2.87	0	135	0	135	0	500	1	400	0	1500000	0	0	FALSE	1	0	0.01	0.5	0.433976	4000	56	0	0	56	0.153425	61.5039	57.6632	54.3182	51.4655	48.8943	46.3219	43.5235	40.4677	37.3813	34.5981	476.138	202.293	679143	99.8738	0.68	0.0700201	65.6442	949.643	0	0	0	408.861	0	381.24
2.87	2.87	0	135	0	135	0	500	1	400	0	1500000	0	0	FALSE	1	0	0.01	0.5	0.437516	4000	57	0	0	57	0.156164	65.6442	61.5039	57.6632	54.3182	51.4655	48.8943	46.3219	43.5235	40.4677	37.3813	507.184	216.589	679080	99.8645	0.68	0.0745857	69.8375	1019.48	0	0	0	443.459	0	413.014
2.87	2.87	0	135	0	135	0	500	1	400	0	1500000	0	0	FALSE	1	0	0.01	0.5	0.440888	4000	58	0	0	58	0.158904	69.8375	65.6442	61.5039	57.6632	54.3182	51.4655	48.8943	46.3219	43.5235	40.4677	539.64	230.673	679013	99.8547	0.68	0.0793587	73.9258	1093.41	0	0	0	480.84	0	447.336
2.87	2.87	0	135	0	135	0	500	1	400	0	1500000	0	0	FALSE	1	0	0.01	0.5	0.444046	4000	59	0	0	59	0.161644	73.9258	69.8375	65.6442	61.5039	57.6632	54.3182	51.4655	48.8943	46.3219	43.5235	573.098	244.523	678942	99.8443	0.68	0.084279	77.9141	1171.32	0	0	0	521.308	0	484.49
2.87	2.87	0	135	0	135	0	500	1	400	0	1500000	0	0	FALSE	1	0	0.01	0.5	0.446966	4000	60	0	0	60	0.164384	77.9141	73.9258	69.8375	65.6442	61.5039	57.6632	54.3182	51.4655	48.8943	46.3219	607.489	258.663	678868	99.8334	0.68	0.0893364	81.9777	1253.3	0	0	0	564.831	0	524.425
2.87	2.87	0	135	0	135	0	500	1	400	0	1500000	0	0	FALSE	1	0	0.01	0.5	0.449666	4000	61	0	0	61	0.167123	81.9777	77.9141	73.9258	69.8375	65.6442	61.5039	57.6632	54.3182	51.4655	48.8943	643.144	273.845	678790	99.8219	0.68	0.0945799	86.3558	1339.65	0	0	0	611.153	0	566.862
2.87	2.87	0	135	0	135	0	500	1	400	0	1500000	0	0	FALSE	1	0	0.01	0.5	0.45219	4000	62	0	0	62	0.169863	86.3558	81.9777	77.9141	73.9258	69.8375	65.6442	61.5039	57.6632	54.3182	51.4655	680.606	290.595	678708	99.8098	0.68	0.100089	91.2068	1430.86	0	0	0	660.047	0	611.558
2.87	2.87	0	135	0	135	0	500	1	400	0	1500000	0	0	FALSE	1	0	0.01	0.5	0.454582	4000	63	0	0	63	0.172603	91.2068	86.3558	81.9777	77.9141	73.9258	69.8375	65.6442	61.5039	57.6632	54.3182	720.347	308.967	678621	99.7971	0.68	0.105933	96.5375	1527.4	0	0	0	711.513	0	658.493
2.87	2.87	0	135	0	135	0	500	1	400	0	1500000	0	0	FALSE	1	0	0.01	0.5	0.456872	4000	64	0	0	64	0.175342	96.5375	91.2068	86.3558	81.9777	77.9141	73.9258	69.8375	65.6442	61.5039	57.6632	762.567	328.575	678529	99.7836	0.68	0.112142	102.22	1629.62	0	0	0	765.831	0	707.934
2.87	2.87	0	135	0	135	0	500	1	400	0	1500000	0	0	FALSE	1	0	0.01	0.5	0.459064	4000	65	0	0	65	0.178082	102.22	96.5375	91.2068	86.3558	81.9777	77.9141	73.9258	69.8375	65.6442	61.5039	807.123	348.825	678433	99.7693	0.68	0.118694	108.067	1737.68	0	0	0	823.494	0	760.353
2.87	2.87	0	135	0	135	0	500	1	400	0	1500000	0	0	FALSE	1	0	0.01	0.5	0.461148	4000	66	0	0	66	0.180822	108.067	102.22	96.5375	91.2068	86.3558	81.9777	77.9141	73.9258	69.8375	65.6442	853.686	369.299	678330	99.7543	0.68	0.125542	113.952	1851.64	0	0	0	884.998	0	816.224
2.87	2.87	0	135	0	135	0	500	1	400	0	1500000	0	0	FALSE	1	0	0.01	0.5	0.463111	4000	67	0	0	67	0.183562	113.952	108.067	102.22	96.5375	91.2068	86.3558	81.9777	77.9141	73.9258	69.8375	901.993	390.011	678222	99.7384	0.68	0.132646	119.885	1971.52	0	0	0	950.643	0	875.823
2.87	2.87	0	135	0	135	0	500	1	400	0	1500000	0	0	FALSE	1	0	0.01	0.5	0.464948	4000	68	0	0	68	0.186301	119.885	113.952	108.067	102.22	96.5375	91.2068	86.3558	81.9777	77.9141	73.9258	952.041	411.38	678109	99.7217	0.68	0.140006	126.001	2097.52	0	0	0	1020.48	0	939.173
2.87	2.87	0	135	0	135	0	500	1	400	0	1500000	0	0	FALSE	1	0	0.01	0.5	0.466668	4000	69	0	0	69	0.189041	126.001	119.885	113.952	108.067	102.22	96.5375	91.2068	86.3558	81.9777	77.9141	1004.12	433.992	677990	99.7042	0.68	0.147664	132.476	2230	0	0	0	1094.41	0	1006.14
2.87	2.87	0	135	0	135	0	500	1	400	0	1500000	0	0	FALSE	1	0	0.01	0.5	0.468287	4000	70	0	0	70	0.191781	132.476	126.001	119.885	113.952	108.067	102.22	96.5375	91.2068	86.3558	81.9777	1058.68	458.297	677865	99.6858	0.68	0.155688	139.446	2369.44	0	0	0	1172.32	0	1076.6
2.87	2.87	0	135	0	135	0	500	1	400	0	1500000	0	0	FALSE	1	0	0.01	0.5	0.469823	4000	71	0	0	71	0.194521	139.446	132.476	126.001	119.885	113.952	108.067	102.22	96.5375	91.2068	86.3558	1116.15	484.386	677733	99.6665	0.68	0.164139	146.93	2516.37	0	0	0	1254.3	0	1150.61
2.87	2.87	0	135	0	135	0	500	1	400	0	1500000	0	0	FALSE	1	0	0.01	0.5	0.471287	4000	72	0	0	72	0.19726	146.93	139.446	132.476	126.001	119.885	113.952	108.067	102.22	96.5375	91.2068	1176.72	511.982	677595	99.6462	0.68	0.173047	154.841	2671.21	0	0	0	1340.65	0	1228.44
2.87	2.87	0	135	0	135	0	500	1	400	0	1500000	0	0	FALSE	1	0	0.01	0.5	0.472685	4000	73	0	0	73	0.2	154.841	146.93	139.446	132.476	126.001	119.885	113.952	108.067	102.22	96.5375	1240.35	540.661	677449	99.6247	0.68	0.182405	163.048	2834.26	0	0	0	1431.86	0	1310.55
2.87	2.87	0	135	0	135	0	500	1	400	0	1500000	0	0	FALSE	1	0	0.01	0.5	0.474013	4000	74	0	0	74	0.20274	163.048	154.841	146.93	139.446	132.476	126.001	119.885	113.952	108.067	102.22	1306.86	570.124	677296	99.6022	0.68	0.192186	171.462	3005.72	0	0	0	1528.4	0	1397.38
2.87	2.87	0	135	0	135	0	500	1	400	0	1500000	0	0	FALSE	1	0	0.01	0.5	0.47527	4000	75	0	0	75	0.205479	171.462	163.048	154.841	146.93	139.446	132.476	126.001	119.885	113.952	108.067	1376.11	600.38	677135	99.5785	0.68	0.202368	180.087	3185.81	0	0	0	1630.62	0	1489.24
2.87	2.87	0	135	0	135	0	500	1	400	0	1500000	0	0	FALSE	1	0	0.01	0.5	0.476456	4000	76	0	0	76	0.208219	180.087	171.462	163.048	154.841	146.93	139.446	132.476	126.001	119.885	113.952	1448.13	631.759	676966	99.5536	0.68	0.212959	189.025	3374.84	0	0	0	1738.68	0	1586.28
2.87	2.87	0	135	0	135	0	500	1	400	0	1500000	0	0	FALSE	1	0	0.01	0.5	0.477574	4000	77	0	0	77	0.210959	189.025	180.087	171.462	163.048	154.841	146.93	139.446	132.476	126.001	119.885	1523.2	664.738	676788	99.5275	0.68	0.224	198.416	3573.25	0	0	0	1852.64	0	1688.48
2.87	2.87	0	135	0	135	0	500	1	400	0	1500000	0	0	FALSE	1	0	0.01	0.5	0.478632	4000	78	0	0	78	0.213699	198.416	189.025	180.087	171.462	163.048	154.841	146.93	139.446	132.476	126.001	1601.73	699.693	676602	99.5002	0.68	0.235548	208.371	3781.62	0	0	0	1972.52	0	1795.86
2.87	2.87	0	135	0	135	0	500	1	400	0	1500000	0	0	FALSE	1	0	0.01	0.5	0.479637	4000	79	0	0	79	0.216438	208.371	198.416	189.025	180.087	171.462	163.048	154.841	146.93	139.446	132.476	1684.1	736.74	676407	99.4715	0.68	0.247662	218.919	4000.54	0	0	0	2098.52	0	1908.56
2.87	2.87	0	135	0	135	0	500	1	400	0	1500000	0	0	FALSE	1	0	0.01	0.5	0.480595	4000	80	0	0	80	0.219178	218.919	208.371	198.416	189.025	180.087	171.462	163.048	154.841	146.93	139.446	1770.54	775.725	676203	99.4414	0.68	0.260374	230.011	4230.55	0	0	0	2231	0	2026.9
2.87	2.87	0	135	0	135	0	500	1	400	0	1500000	0	0	FALSE	1	0	0.01	0.5	0.481507	4000	81	0	0	81	0.221918	230.011	218.919	208.371	198.416	189.025	180.087	171.462	163.048	154.841	146.93	1861.11	816.367	675988	99.4098	0.68	0.273692	241.561	4472.11	0	0	0	2370.44	0	2151.33
2.87	2.87	0	135	0	135	0	500	1	400	0	1500000	0	0	FALSE	1	0	0.01	0.5	0.482375	4000	82	0	0	82	0.224658	241.561	230.011	218.919	208.371	198.416	189.025	180.087	171.462	163.048	154.841	1955.74	858.462	675762	99.3766	0.68	0.287608	253.508	4725.62	0	0	0	2517.37	0	2282.32
2.87	2.87	0	135	0	135	0	500	1	400	0	1500000	0	0	FALSE	1	0	0.01	0.5	0.483199	4000	83	0	0	83	0.227397	253.508	241.561	230.011	218.919	208.371	198.416	189.025	180.087	171.462	163.048	2054.41	902.038	675525	99.3418	0.68	0.302118	265.861	4991.48	0	0	0	2672.21	0	2420.26
2.87	2.87	0	135	0	135	0	500	1	400	0	1500000	0	0	FALSE	1	0	0.01	0.5	0.48398	4000	84	0	0	84	0.230137	265.861	253.508	241.561	230.011	218.919	208.371	198.416	189.025	180.087	171.462	2157.22	947.361	675277	99.3054	0.68	0.317238	278.697	5270.18	0	0	0	2835.26	0	2565.38
2.87	2.87	0	135	0	135	0	500	1	400	0	1500000	0	0	FALSE	1	0	0.01	0.5	0.484721	4000	85	0	0	85	0.232877	278.697	265.861	253.508	241.561	230.011	218.919	208.371	198.416	189.025	180.087	2264.46	994.819	675018	99.2672	0.68	0.333008	292.127	5562.31	0	0	0	3006.72	0	2717.83
2.87	2.87	0	135	0	135	0	500	1	400	0	1500000	0	0	FALSE	1	0	0.01	0.5	0.485423	4000	86	0	0	86	0.235616	292.127	278.697	265.861	253.508	241.561	230.011	218.919	208.371	198.416	189.025	2376.5	1044.74	674746	99.2272	0.68	0.349484	306.248	5868.55	0	0	0	3186.81	0	2877.79
2.87	2.87	0	135	0	135	0	500	1	400	0	1500000	0	0	FALSE	1	0	0.01	0.5	0.486091	4000	87	0	0	87	0.238356	306.248	292.127	278.697	265.861	253.508	241.561	230.011	218.919	208.371	198.416	2493.72	1097.28	674461	99.1853	0.68	0.366723	321.097	6189.65	0	0	0	3375.84	0	3045.5
2.87	2.87	0	135	0	135	0	500	1	400	0	1500000	0	0	FALSE	1	0	0.01	0.5	0.486728	4000	88	0	0	88	0.241096	321.097	306.248	292.127	278.697	265.861	253.508	241.561	230.011	218.919	208.371	2616.4	1152.37	674162	99.1414	0.68	0.384764	336.655	6526.31	0	0	0	3574.25	0	3221.35
2.87	2.87	0	135	0	135	0	500	1	400	0	1500000	0	0	FALSE	1	0	0.01	0.5	0.487334	4000	89	0	0	89	0.243836	336.655	321.097	306.248	292.127	278.697	265.861	253.508	241.561	230.011	218.919	2744.68	1209.86	673849	99.0954	0.68	0.403629	352.871	6879.18	0	0	0	3782.62	0	3405.86
2.87	2.87	0	135	0	135	0	500	1	400	0	1500000	0	0	FALSE	1	0	0.01	0.5	0.487912	4000	90	0	0	90	0.246575	352.871	336.655	321.097	306.248	292.127	278.697	265.861	253.508	241.561	230.011	2878.64	1269.64	673522	99.0472	0.68	0.423328	369.712	7248.89	0	0	0	4001.54	0	3599.55
2.87	2.87	0	135	0	135	0	500	1	400	0	1500000	0	0	FALSE	1	0	0.01	0.5	0.488461	4000	91	0	0	91	0.249315	369.712	352.871	336.655	321.097	306.248	292.127	278.697	265.861	253.508	241.561	3018.34	1331.75	673179	98.9967	0.68	0.443872	387.19	7636.08	0	0	0	4231.55	0	3802.9
2.87	2.87	0	135	0	135	0	500	1	400	0	1500000	0	0	FALSE	1	0	0.01	0.5	0.488984	4000	92	0	0	92	0.252055	387.19	369.712	352.871	336.655	321.097	306.248	292.127	278.697	265.861	253.508	3163.97	1396.44	672820	98.9439	0.679999	0.465288	405.37	8041.45	0	0	0	4473.11	0	4016.29
2.87	2.87	0	135	0	135	0	500	1	400	0	1500000	0	0	FALSE	1	0	0.01	0.5	0.48948	4000	93	0	0	93	0.254795	405.37	387.19	369.712	352.871	336.655	321.097	306.248	292.127	278.697	265.861	3315.83	1464.03	672444	98.8887	0.679999	0.487621	424.344	8465.79	0	0	0	4726.62	0	4240.05
2.87	2.87	0	135	0	135	0	500	1	400	0	1500000	0	0	FALSE	1	0	0.01	0.5	0.489952	4000	94	0	0	94	0.257534	424.344	405.37	387.19	369.712	352.871	336.655	321.097	306.248	292.127	278.697	3474.31	1534.82	672051	98.8309	0.679999	0.510927	444.196	8909.99	0	0	0	4992.48	0	4474.5
2.87	2.87	0	135	0	135	0	500	1	400	0	1500000	0	0	FALSE	1	0	0.01	0.5	0.490402	4000	95	0	0	95	0.260274	444.196	424.344	405.37	387.19	369.712	352.871	336.655	321.097	306.248	292.127	3639.81	1609	671640	98.7705	0.679999	0.535265	464.973	9374.96	0	0	0	5271.18	0	4720.06
2.87	2.87	0	135	0	135	0	500	1	400	0	1500000	0	0	FALSE	1	0	0.01	0.5	0.49083	4000	96	0	0	96	0.263014	464.973	444.196	424.344	405.37	387.19	369.712	352.871	336.655	321.097	306.248	3812.66	1686.58	671210	98.7072	0.679999	0.560684	486.678	9861.64	0	0	0	5563.31	0	4977.22
2.87	2.87	0	135	0	135	0	500	1	400	0	1500000	0	0	FALSE	1	0	0.01	0.5	0.491239	4000	97	0	0	97	0.265753	486.678	464.973	444.196	424.344	405.37	387.19	369.712	352.871	336.655	321.097	3993.09	1767.53	670760	98.6411	0.679999	0.587218	509.289	10370.9	0	0	0	5869.55	0	5246.6
2.87	2.87	0	135	0	135	0	500	1	400	0	1500000	0	0	FALSE	1	0	0.01	0.5	0.491628	4000	98	0	0	98	0.268493	509.289	486.678	464.973	444.196	424.344	405.37	387.19	369.712	352.871	336.655	4181.28	1851.8	670290	98.5719	0.679999	0.614893	532.795	10903.7	0	0	0	6190.65	0	5528.83
2.87	2.87	0	135	0	135	0	500	1	400	0	1500000	0	0	FALSE	1	0	0.01	0.5	0.491999	4000	99	0	0	99	0.271233	532.795	509.289	486.678	464.973	444.196	424.344	405.37	387.19	369.712	352.871	4377.42	1939.49	669798	98.4996	0.679999	0.643737	557.215	11460.9	0	0	0	6527.31	0	5824.53
2.87	2.87	0	135	0	135	0	500	1	400	0	1500000	0	0	FALSE	1	0	0.01	0.5	0.492352	4000	100	0	0	100	0.273973	557.215	532.795	509.289	486.678	464.973	444.196	424.344	405.37	387.19	369.712	4581.76	2030.81	669284	98.424	0.679999	0.673787	582.607	12043.5	0	0	0	6880.18	0	6134.26
2.87	2.87	0	135	0	135	0	500	1	400	0	1500000	0	0	FALSE	1	0	0.01	0.5	0.492688	4000	101	0	0	101	0.276712	582.607	557.215	532.795	509.289	486.678	464.973	444.196	424.344	405.37	387.19	4794.66	2126.07	668747	98.345	0.679999	0.705095	609.05	12652.6	0	0	0	7249.89	0	6458.53
2.87	2.87	0	135	0	135	0	500	1	400	0	1500000	0	0	FALSE	1	0	0.01	0.5	0.493008	4000	102	0	0	102	0.279452	609.05	582.607	557.215	532.795	509.289	486.678	464.973	444.196	424.344	405.37	5016.52	2225.56	668186	98.2624	0.679999	0.737722	636.622	13289.2	0	0	0	7637.08	0	6797.88
2.87	2.87	0	135	0	135	0	500	1	400	0	1500000	0	0	FALSE	1	0	0.01	0.5	0.493313	4000	103	0	0	103	0.282192	636.622	609.05	582.607	557.215	532.795	509.289	486.678	464.973	444.196	424.344	5247.77	2329.48	667599	98.1762	0.679999	0.77173	665.372	13954.6	0	0	0	8042.45	0	7152.9
2.87	2.87	0	135	0	135	0	500	1	400	0	1500000	0	0	FALSE	1	0	0.01	0.5	0.493604	4000	104	0	0	104	0.284932	665.372	636.622	609.05	582.607	557.215	532.795	509.289	486.678	464.973	444.196	5488.8	2437.93	666987	98.0862	0.679999	0.807175	695.32	14649.9	0	0	0	8466.79	0	7524.26
2.87	2.87	0	135	0	135	0	500	1	400	0	1500000	0	0	FALSE	1	0	0.01	0.5	0.493881	4000	105	0	0	105	0.287671	695.32	665.372	636.622	609.05	582.607	557.215	532.795	509.289	486.678	464.973	5739.92	2550.95	666347	97.9921	0.679999	0.844105	726.469	15376.4	0	0	0	8910.99	0	7912.72
2.87	2.87	0	135	0	135	0	500	1	400	0	1500000	0	0	FALSE	1	0	0.01	0.5	0.494146	4000	106	0	0	106	0.290411	726.469	695.32	665.372	636.622	609.05	582.607	557.215	532.795	509.289	486.678	6001.42	2668.58	665680	97.8939	0.679999	0.88256	758.823	16135.2	0	0	0	9375.96	0	8319.08
2.87	2.87	0	135	0	135	0	500	1	400	0	1500000	0	0	FALSE	1	0	0.01	0.5	0.494398	4000	107	0	0	107	0.293151	758.823	726.469	695.32	665.372	636.622	609.05	582.607	557.215	532.795	509.289	6273.56	2790.96	664982	97.7914	0.679999	0.922581	792.406	16927.6	0	0	0	9862.64	0	8744.13
2.87	2.87	0	135	0	135	0	500	1	400	0	1500000	0	0	FALSE	1	0	0.01	0.5	0.494639	4000	108	0	0	108	0.29589	792.406	758.823	726.469	695.32	665.372	636.622	609.05	582.607	557.215	532.795	6556.68	2918.29	664255	97.6844	0.679999	0.964216	827.271	17754.9	0	0	0	10371.9	0	9188.65
2.87	2.87	0	135	0	135	0	500	1	400	0	1500000	0	0	FALSE	1	0	0.01	0.5	0.494868	4000	109	0	0	109	0.29863	827.271	792.406	758.823	726.469	695.32	665.372	636.622	609.05	582.607	557.215	6851.15	3050.87	663495	97.5727	0.679999	1.00752	863.488	18618.4	0	0	0	10904.7	0	9653.38
2.87	2.87	0	135	0	135	0	500	1	400	0	1500000	0	0	FALSE	1	0	0.01	0.5	0.495086	4000	110	0	0	110	0.30137	863.488	827.271	792.406	758.823	726.469	695.32	665.372	636.622	609.05	582.607	7157.43	3188.97	662703	97.4563	0.679999	1.05256	901.124	19519.5	0	0	0	11461.9	0	10139.1
2.87	2.87	0	135	0	135	0	500	1	400	0	1500000	0	0	FALSE	1	0	0.01	0.5	0.495294	4000	111	0	0	111	0.30411	901.124	863.488	827.271	792.406	758.823	726.469	695.32	665.372	636.622	609.05	7475.95	3332.83	661877	97.3348	0.679999	1.0994	940.231	20459.7	0	0	0	12044.5	0	10646.6
2.87	2.87	0	135	0	135	0	500	1	400	0	1500000	0	0	FALSE	1	0	0.01	0.5	0.495493	4000	112	0	0	112	0.306849	940.231	901.124	863.488	827.271	792.406	758.823	726.469	695.32	665.372	636.622	7807.13	3482.61	661016	97.2081	0.679999	1.14811	980.837	21440.6	0	0	0	12653.6	0	11176.8
2.87	2.87	0	135	0	135	0	500	1	400	0	1500000	0	0	FALSE	1	0	0.01	0.5	0.495683	4000	113	0	0	113	0.309589	980.837	940.231	901.124	863.488	827.271	792.406	758.823	726.469	695.32	665.372	8151.34	3638.39	660118	97.076	0.679999	1.19873	1022.96	22463.5	0	0	0	13290.2	0	11730.6
2.87	2.87	0	135	0	135	0	500	1	400	0	1500000	0	0	FALSE	1	0	0.01	0.5	0.495863	4000	114	0	0	114	0.312329	1022.96	980.837	940.231	901.124	863.488	827.271	792.406	758.823	726.469	695.32	8508.93	3800.29	659182	96.9384	0.679999	1.25131	1066.6	23530.1	0	0	0	13955.6	0	12309.1
2.87	2.87	0	135	0	135	0	500	1	400	0	1500000	0	0	FALSE	1	0	0.01	0.5	0.496036	4000	115	0	0	115	0.315068	1066.6	1022.96	980.837	940.231	901.124	863.488	827.271	792.406	758.823	726.469	8880.2	3968.46	658207	96.7949	0.679999	1.30591	1111.79	24641.9	0	0	0	14650.9	0	12913.2
2.87	2.87	0	135	0	135	0	500	1	400	0	1500000	0	0	FALSE	1	0	0.01	0.5	0.4962	4000	116	0	0	116	0.317808	1111.79	1066.6	1022.96	980.837	940.231	901.124	863.488	827.271	792.406	758.823	9265.52	4143.11	657190	96.6455	0.679999	1.36257	1158.57	25800.5	0	0	0	15377.4	0	13544
2.87	2.87	0	135	0	135	0	500	1	400	0	1500000	0	0	FALSE	1	0	0.01	0.5	0.496357	4000	117	0	0	117	0.320548	1158.57	1111.79	1066.6	1022.96	980.837	940.231	901.124	863.488	827.271	792.406	9665.28	4324.52	656132	96.4899	0.679999	1.42136	1207.01	27007.5	0	0	0	16136.2	0	14202.5
2.87	2.87	0	135	0	135	0	500	1	400	0	1500000	0	0	FALSE	1	0	0.01	0.5	0.496507	4000	118	0	0	118	0.323288	1207.01	1158.57	1111.79	1066.6	1022.96	980.837	940.231	901.124	863.488	827.271	10079.9	4512.95	655030	96.3279	0.679999	1.48233	1257.14	28264.6	0	0	0	16928.6	0	14889.7
2.87	2.87	0	135	0	135	0	500	1	400	0	1500000	0	0	FALSE	1	0	0.01	0.5	0.49665	4000	119	0	0	119	0.326027	1257.14	1207.01	1158.57	1111.79	1066.6	1022.96	980.837	940.231	901.124	863.488	10509.7	4708.64	653884	96.1592	0.679999	1.54555	1309.01	29573.6	0	0	0	17755.9	0	15606.7
2.87	2.87	0	135	0	135	0	500	1	400	0	1500000	0	0	FALSE	1	0	0.01	0.5	0.496786	4000	120	0	0	120	0.328767	1309.01	1257.14	1207.01	1158.57	1111.79	1066.6	1022.96	980.837	940.231	901.124	10955.3	4911.75	652690	95.9837	0.679999	1.61107	1362.64	30936.3	0	0	0	18619.4	0	16354.6
2.87	2.87	0	135	0	135	0	500	1	400	0	1500000	0	0	FALSE	1	0	0.01	0.5	0.496916	4000	121	0	0	121	0.331507	1362.64	1309.01	1257.14	1207.01	1158.57	1111.79	1066.6	1022.96	980.837	940.231	11416.8	5122.41	651449	95.8011	0.679999	1.67894	1418.05	32354.3	0	0	0	19520.5	0	17134.6
2.87	2.87	0	135	0	135	0	500	1	400	0	1500000	0	0	FALSE	1	0	0.01	0.5	0.49704	4000	122	0	0	122	0.334247	1418.05	1362.64	1309.01	1257.14	1207.01	1158.57	1111.79	1066.6	1022.96	980.837	11894.6	5340.75	650158	95.6113	0.679999	1.7492	1475.24	33829.6	0	0	0	20460.7	0	17947.9
2.87	2.87	0	135	0	135	0	500	1	400	0	1500000	0	0	FALSE	1	0	0.01	0.5	0.497158	4000	123	0	0	123	0.336986	1475.24	1418.05	1362.64	1309.01	1257.14	1207.01	1158.57	1111.79	1066.6	1022.96	12389	5566.92	648815	95.4139	0.679999	1.82191	1534.21	35363.8	0	0	0	21441.6	0	18795.8
2.87	2.87	0	135	0	135	0	500	1	400	0	1500000	0	0	FALSE	1	0	0.01	0.5	0.497271	4000	124	0	0	124	0.339726	1534.21	1475.24	1418.05	1362.64	1309.01	1257.14	1207.01	1158.57	1111.79	1066.6	12900.3	5801.1	647420	95.2087	0.679999	1.89709	1595	36958.8	0	0	0	22464.5	0	19679.5
2.87	2.87	0	135	0	135	0	500	1	400	0	1500000	0	0	FALSE	1	0	0.01	0.5	0.497378	4000	125	0	0	125	0.342466	1595	1534.21	1475.24	1418.05	1362.64	1309.01	1257.14	1207.01	1158.57	1111.79	13428.7	6043.52	645971	94.9956	0.679999	1.9748	1657.61	38616.4	0	0	0	23531.1	0	20600.3
2.87	2.87	0	135	0	135	0	500	1	400	0	1500000	0	0	FALSE	1	0	0.01	0.5	0.497481	4000	126	0	0	126	0.345205	1657.61	1595	1534.21	1475.24	1418.05	1362.64	1309.01	1257.14	1207.01	1158.57	13974.5	6294.37	644466	94.7743	0.679999	2.05507	1722.09	40338.5	0	0	0	24642.9	0	21559.5
2.87	2.87	0	135	0	135	0	500	1	400	0	1500000	0	0	FALSE	1	0	0.01	0.5	0.497579	4000	127	0	0	127	0.347945	1722.09	1657.61	1595	1534.21	1475.24	1418.05	1362.64	1309.01	1257.14	1207.01	14538	6553.85	642904	94.5445	0.679999	2.13794	1788.43	42126.9	0	0	0	25801.5	0	22558.4
2.87	2.87	0	135	0	135	0	500	1	400	0	1500000	0	0	FALSE	1	0	0.01	0.5	0.497672	4000	128	0	0	128	0.350685	1788.43	1722.09	1657.61	1595	1534.21	1475.24	1418.05	1362.64	1309.01	1257.14	15119.4	6822.08	641282	94.3061	0.679999	2.22344	1856.64	43983.5	0	0	0	27008.5	0	23598.3
2.87	2.87	0	135	0	135	0	500	1	400	0	1500000	0	0	FALSE	1	0	0.01	0.5	0.497761	4000	129	0	0	129	0.353425	1856.64	1788.43	1722.09	1657.61	1595	1534.21	1475.24	1418.05	1362.64	1309.01	15718.9	7099.16	639600	94.0587	0.679999	2.3116	1926.69	45910.2	0	0	0	28265.6	0	24680.6
2.87	2.87	0	135	0	135	0	500	1	400	0	1500000	0	0	FALSE	1	0	0.01	0.5	0.497846	4000	130	0	0	130	0.356164	1926.69	1856.64	1788.43	1722.09	1657.61	1595	1534.21	1475.24	1418.05	1362.64	16336.6	7385.15	637857	93.8023	0.679999	2.40244	1998.55	47908.8	0	0	0	29574.6	0	25806.8
2.87	2.87	0	135	0	135	0	500	1	400	0	1500000	0	0	FALSE	1	0	0.01	0.5	0.497927	4000	131	0	0	131	0.358904	1998.55	1926.69	1856.64	1788.43	1722.09	1657.61	1595	1534.21	1475.24	1418.05	16972.5	7680.12	636049	93.5365	0.679999	2.49595	2072.21	49981	0	0	0	30937.3	0	26978.3
2.87	2.87	0	135	0	135	0	500	1	400	0	1500000	0	0	FALSE	1	0	0.01	0.5	0.498005	4000	132	0	0	132	0.361644	2072.21	1998.55	1926.69	1856.64	1788.43	1722.09	1657.61	1595	1534.21	1475.24	17626.7	7984.15	634177	93.2612	0.679999	2.59215	2147.63	52128.6	0	0	0	32355.3	0	28196.5
2.87	2.87	0	135	0	135	0	500	1	400	0	1500000	0	0	FALSE	1	0	0.01	0.5	0.498079	4000	133	0	0	133	0.364384	2147.63	2072.21	1998.55	1926.69	1856.64	1788.43	1722.09	1657.61	1595	1534.21	18299.1	8297.35	632238	92.976	0.679999	2.69103	2224.78	54353.4	0	0	0	33830.6	0	29462.9
2.87	2.87	0	135	0	135	0	500	1	400	0	1500000	0	0	FALSE	1	0	0.01	0.5	0.498149	4000	134	0	0	134	0.367123	2224.78	2147.63	2072.21	1998.55	1926.69	1856.64	1788.43	1722.09	1657.61	1595	18989.6	8619.77	630232	92.681	0.679999	2.79259	2303.64	56657	0	0	0	35364.8	0	30778.9
2.87	2.87	0	135	0	135	0	500	1	400	0	1500000	0	0	FALSE	1	0	0.01	0.5	0.498216	4000	135	0	0	135	0.369863	2303.64	2224.78	2147.63	2072.21	1998.55	1926.69	1856.64	1788.43	1722.09	1657.61	19698.3	8951.46	628156	92.3757	0.679999	2.8968	2384.15	59041.2	0	0	0	36959.8	0	32145.9
2.87	2.87	0	135	0	135	0	500	1	400	0	1500000	0	0	FALSE	1	0	0.01	0.5	0.49828	4000	136	0	0	136	0.372603	2384.15	2303.64	2224.78	2147.63	2072.21	1998.55	1926.69	1856.64	1788.43	1722.09	20424.8	9292.39	626010	92.0601	0.679999	3.00364	2466.25	61507.4	0	0	0	38617.4	0	33565.4
2.87	2.87	0	135	0	135	0	500	1	400	0	1500000	0	0	FALSE	1	0	0.01	0.5	0.498341	4000	137	0	0	137	0.375342	2466.25	2384.15	2303.64	2224.78	2147.63	2072.21	1998.55	1926.69	1856.64	1788.43	21168.9	9642.51	623792	91.734	0.679999	3.11308	2549.86	64057.3	0	0	0	40339.5	0	35038.8
2.87	2.87	0	135	0	135	0	500	1	400	0	1500000	0	0	FALSE	1	0	0.01	0.5	0.498399	4000	138	0	0	138	0.378082	2549.86	2466.25	2384.15	2303.64	2224.78	2147.63	2072.21	1998.55	1926.69	1856.64	21930.4	10001.7	621502	91.3972	0.679999	3.22505	2634.9	66692.2	0	0	0	42127.9	0	36567.7
2.87	2.87	0	135	0	135	0	500	1	400	0	1500000	0	0	FALSE	1	0	0.01	0.5	0.498454	4000	139	0	0	139	0.380822	2634.9	2549.86	2466.25	2384.15	2303.64	2224.78	2147.63	2072.21	1998.55	1926.69	22708.6	10369.9	619138	91.0496	0.679999	3.3395	2721.26	69413.4	0	0	0	43984.5	0	38153.5
2.87	2.87	0	135	0	135	0	500	1	400	0	1500000	0	0	FALSE	1	0	0.01	0.5	0.498507	4000	140	0	0	140	0.383562	2721.26	2634.9	2549.86	2466.25	2384.15	2303.64	2224.78	2147.63	2072.21	1998.55	23503.2	10746.8	616699	90.6909	0.679999	3.45635	2808.84	72222.3	0	0	0	45911.2	0	39797.5
2.87	2.87	0	135	0	135	0	500	1	400	0	1500000	0	0	FALSE	1	0	0.01	0.5	0.498558	4000	141	0	0	141	0.386301	2808.84	2721.26	2634.9	2549.86	2466.25	2384.15	2303.64	2224.78	2147.63	2072.21	24313.5	11132.4	614185	90.3212	0.679999	3.57551	2897.54	75119.8	0	0	0	47909.8	0	41501.3
2.87	2.87	0	135	0	135	0	500	1	400	0	1500000	0	0	FALSE	1	0	0.01	0.5	0.498605	4000	142	0	0	142	0.389041	2897.54	2808.84	2721.26	2634.9	2549.86	2466.25	2384.15	2303.64	2224.78	2147.63	25138.8	11526.4	611595	89.9403	0.679999	3.69688	2987.23	78107	0	0	0	49982	0	43266.1
2.87	2.87	0	135	0	135	0	500	1	400	0	1500000	0	0	FALSE	1	0	0.01	0.5	0.498651	4000	143	0	0	143	0.391781	2987.23	2897.54	2808.84	2721.26	2634.9	2549.86	2466.25	2384.15	2303.64	2224.78	25978.4	11928.7	608928	89.5482	0.679999	3.82035	3077.77	81184.8	0	0	0	52129.6	0	45093.2
2.87	2.87	0	135	0	135	0	500	1	400	0	1500000	0	0	FALSE	1	0	0.01	0.5	0.498695	4000	144	0	0	144	0.394521	3077.77	2987.23	2897.54	2808.84	2721.26	2634.9	2549.86	2466.25	2384.15	2303.64	26831.4	12338.8	606185	89.1447	0.679999	3.94579	3169.03	84353.9	0	0	0	54354.4	0	46984
2.87	2.87	0	135	0	135	0	500	1	400	0	1500000	0	0	FALSE	1	0	0.01	0.5	0.498736	4000	145	0	0	145	0.39726	3169.03	3077.77	2987.23	2897.54	2808.84	2721.26	2634.9	2549.86	2466.25	2384.15	27696.8	12756.4	603364	88.7298	0.679999	4.07306	3260.84	87614.7	0	0	0	56658	0	48939.6
2.87	2.87	0	135	0	135	0	500	1	400	0	1500000	0	0	FALSE	1	0	0.01	0.5	0.498775	4000	146	0	0	146	0.4	3260.84	3169.03	3077.77	2987.23	2897.54	2808.84	2721.26	2634.9	2549.86	2466.25	28573.5	13181.1	600465	88.3036	0.679999	4.20198	3353.01	90967.7	0	0	0	59042.2	0	50961.2
2.87	2.87	0	135	0	135	0	500	1	400	0	1500000	0	0	FALSE	1	0	0.01	0.5	0.498813	4000	147	0	0	147	0.40274	3353.01	3260.84	3169.03	3077.77	2987.23	2897.54	2808.84	2721.26	2634.9	2549.86	29460.3	13612.4	597490	87.866	0.679999	4.33239	3445.35	94413	0	0	0	61508.4	0	53050
2.87	2.87	0	135	0	135	0	500	1	400	0	1500000	0	0	FALSE	1	0	0.01	0.5	0.498849	4000	148	0	0	148	0.405479	3445.35	3353.01	3260.84	3169.03	3077.77	2987.23	2897.54	2808.84	2721.26	2634.9	30355.8	14049.8	594437	87.4171	0.679999	4.46408	3537.68	97950.7	0	0	0	64058.3	0	55206.9
2.87	2.87	0	135	0	135	0	500	1	400	0	1500000	0	0	FALSE	1	0	0.01	0.5	0.498882	4000	149	0	0	149	0.408219	3537.68	3445.35	3353.01	3260.84	3169.03	3077.77	2987.23	2897.54	2808.84	2721.26	31258.5	14492.6	591309	86.957	0.679999	4.59684	3629.78	101581	0	0	0	66693.2	0	57432.8
2.87	2.87	0	135	0	135	0	500	1	400	0	1500000	0	0	FALSE	1	0	0.01	0.5	0.498915	4000	150	0	0	150	0.410959	3629.78	3537.68	3445.35	3353.01	3260.84	3169.03	3077.77	2987.23	2897.54	2808.84	32167.1	14940.4	588104	86.4858	0.679999	4.73044	3721.44	105302	0	0	0	69414.4	0	59728.7
2.87	2.87	0	135	0	135	0	500	1	400	0	1500000	0	0	FALSE	1	0	0.01	0.5	0.498945	4000	151	0	0	151	0.413699	3721.44	3629.78	3537.68	3445.35	3353.01	3260.84	3169.03	3077.77	2987.23	2897.54	33079.7	15392.4	584825	86.0036	0.679999	4.86465	3812.44	109114	0	0	0	72223.3	0	62095.1
2.87	2.87	0	135	0	135	0	500	1	400	0	1500000	0	0	FALSE	1	0	0.01	0.5	0.498974	4000	152	0	0	152	0.416438	3812.44	3721.44	3629.78	3537.68	3445.35	3353.01	3260.84	3169.03	3077.77	2987.23	33994.6	15847.9	581473	85.5106	0.679999	4.99919	3902.54	113017	0	0	0	75120.8	0	64532.6
2.87	2.87	0	135	0	135	0	500	1	400	0	1500000	0	0	FALSE	1	0	0.01	0.5	0.499002	4000	153	0	0	153	0.419178	3902.54	3812.44	3721.44	3629.78	3537.68	3445.35	3353.01	3260.84	3169.03	3077.77	34909.9	16306	578048	85.007	0.679999	5.1338	3991.49	117008	0	0	0	78108	0	67041.9
2.87	2.87	0	135	0	135	0	500	1	400	0	1500000	0	0	FALSE	1	0	0.01	0.5	0.499028	4000	154	0	0	154	0.421918	3991.49	3902.54	3812.44	3721.44	3629.78	3537.68	3445.35	3353.01	3260.84	3169.03	35823.6	16765.9	574553	84.493	0.679999	5.26817	4079.03	121087	0	0	0	81185.8	0	69623
2.87	2.87	0	135	0	135	0	500	1	400	0	1500000	0	0	FALSE	1	0	0.01	0.5	0.499053	4000	155	0	0	155	0.424658	4079.03	3991.49	3902.54	3812.44	3721.44	3629.78	3537.68	3445.35	3353.01	3260.84	36733.6	17226.6	570990	83.969	0.679999	5.40199	4164.9	125252	0	0	0	84354.9	0	72276.3
2.87	2.87	0	135	0	135	0	500	1	400	0	1500000	0	0	FALSE	1	0	0.01	0.5	0.499076	4000	156	0	0	156	0.427397	4164.9	4079.03	3991.49	3902.54	3812.44	3721.44	3629.78	3537.68	3445.35	3353.01	37637.6	17687.3	567361	83.4353	0.679999	5.53494	4248.85	129501	0	0	0	87615.7	0	75001.8
2.87	2.87	0	135	0	135	0	500	1	400	0	1500000	0	0	FALSE	1	0	0.01	0.5	0.499098	4000	157	0	0	157	0.430137	4248.85	4164.9	4079.03	3991.49	3902.54	3812.44	3721.44	3629.78	3537.68	3445.35	38533.5	18146.7	563667	82.8921	0.679999	5.66668	4330.59	133832	0	0	0	90968.7	0	77799.2
2.87	2.87	0	135	0	135	0	500	1	400	0	1500000	0	0	FALSE	1	0	0.01	0.5	0.499119	4000	158	0	0	158	0.432877	4330.59	4248.85	4164.9	4079.03	3991.49	3902.54	3812.44	3721.44	3629.78	3537.68	39418.7	18603.9	559913	82.34	0.679999	5.79686	4409.87	138242	0	0	0	94414	0	80668.3
2.87	2.87	0	135	0	135	0	500	1	400	0	1500000	0	0	FALSE	1	0	0.01	0.5	0.499139	4000	159	0	0	159	0.435616	4409.87	4330.59	4248.85	4164.9	4079.03	3991.49	3902.54	3812.44	3721.44	3629.78	40290.9	19057.7	556101	81.7794	0.679999	5.92513	4486.42	142728	0	0	0	97951.7	0	83608.4
2.87	2.87	0	135	0	135	0	500	1	400	0	1500000	0	0	FALSE	1	0	0.01	0.5	0.499158	4000	160	0	0	160	0.438356	4486.42	4409.87	4330.59	4248.85	4164.9	4079.03	3991.49	3902.54	3812.44	3721.44	41147.6	19506.9	552234	81.2107	0.679999	6.0511	4559.97	147288	0	0	0	101582	0	86618.9
2.87	2.87	0	135	0	135	0	500	1	400	0	1500000	0	0	FALSE	1	0	0.01	0.5	0.499175	4000	161	0	0	161	0.441096	4559.97	4486.42	4409.87	4330.59	4248.85	4164.9	4079.03	3991.49	3902.54	3812.44	41986.1	19950.4	548315	80.6345	0.679999	6.17442	4630.26	151918	0	0	0	105303	0	89698.7
2.87	2.87	0	135	0	135	0	500	1	400	0	1500000	0	0	FALSE	1	0	0.01	0.5	0.499192	4000	162	0	0	162	0.443836	4630.26	4559.97	4486.42	4409.87	4330.59	4248.85	4164.9	4079.03	3991.49	3902.54	42803.9	20386.8	544349	80.0513	0.679999	6.29469	4697.03	156615	0	0	0	109115	0	92846.7
2.87	2.87	0	135	0	135	0	500	1	400	0	1500000	0	0	FALSE	1	0	0.01	0.5	0.499207	4000	163	0	0	163	0.446575	4697.03	4630.26	4559.97	4486.42	4409.87	4330.59	4248.85	4164.9	4079.03	3991.49	43598.4	20814.9	540340	79.4617	0.679999	6.41152	4760.02	161375	0	0	0	113018	0	96061.5
2.87	2.87	0	135	0	135	0	500	1	400	0	1500000	0	0	FALSE	1	0	0.01	0.5	0.499221	4000	164	0	0	164	0.449315	4760.02	4697.03	4630.26	4559.97	4486.42	4409.87	4330.59	4248.85	4164.9	4079.03	44366.9	21233.2	536292	78.8663	0.679999	6.52454	4818.99	166194	0	0	0	117009	0	99341.4
2.87	2.87	0	135	0	135	0	500	1	400	0	1500000	0	0	FALSE	1	0	0.01	0.5	0.499235	4000	165	0	0	165	0.452055	4818.99	4760.02	4697.03	4630.26	4559.97	4486.42	4409.87	4330.59	4248.85	4164.9	45106.9	21640.6	532209	78.2658	0.679999	6.63336	4873.72	171068	0	0	0	121088	0	102685
2.87	2.87	0	135	0	135	0	500	1	400	0	1500000	0	0	FALSE	1	0	0.01	0.5	0.499247	4000	166	0	0	166	0.454795	4873.72	4818.99	4760.02	4697.03	4630.26	4559.97	4486.42	4409.87	4330.59	4248.85	45815.7	22035.7	528095	77.661	0.679999	6.7376	4923.99	175992	0	0	0	125253	0	106089
2.87	2.87	0	135	0	135	0	500	1	400	0	1500000	0	0	FALSE	1	0	0.01	0.5	0.499259	4000	167	0	0	167	0.457534	4923.99	4873.72	4818.99	4760.02	4697.03	4630.26	4559.97	4486.42	4409.87	4330.59	46490.9	22417.1	523957	77.0524	0.679999	6.83688	4969.61	180962	0	0	0	129502	0	109552
2.87	2.87	0	135	0	135	0	500	1	400	0	1500000	0	0	FALSE	1	0	0.01	0.5	0.49927	4000	168	0	0	168	0.460274	4969.61	4923.99	4873.72	4818.99	4760.02	4697.03	4630.26	4559.97	4486.42	4409.87	47129.9	22783.6	519799	76.4409	0.679999	6.93086	5010.39	185972	0	0	0	133833	0	113071
2.87	2.87	0	135	0	135	0	500	1	400	0	1500000	0	0	FALSE	1	0	0.01	0.5	0.49928	4000	169	0	0	169	0.463014	5010.39	4969.61	4923.99	4873.72	4818.99	4760.02	4697.03	4630.26	4559.97	4486.42	47730.4	23133.7	515626	75.8273	0.679999	7.01917	5046.16	191018	0	0	0	138243	0	116643
2.87	2.87	0	135	0	135	0	500	1	400	0	1500000	0	0	FALSE	1	0	0.01	0.5	0.499289	4000	170	0	0	170	0.465753	5046.16	5010.39	4969.61	4923.99	4873.72	4818.99	4760.02	4697.03	4630.26	4559.97	48290.1	23466.3	511444	75.2123	0.679999	7.10148	5076.79	196095	0	0	0	142729	0	120266
2.87	2.87	0	135	0	135	0	500	1	400	0	1500000	0	0	FALSE	1	0	0.01	0.5	0.499297	4000	171	0	0	171	0.468493	5076.79	5046.16	5010.39	4969.61	4923.99	4873.72	4818.99	4760.02	4697.03	4630.26	48807	23780	507258	74.5967	0.679999	7.17748	5102.16	201197	0	0	0	147289	0	123935
2.87	2.87	0	135	0	135	0	500	1	400	0	1500000	0	0	FALSE	1	0	0.01	0.5	0.499304	4000	172	0	0	172	0.471233	5102.16	5076.79	5046.16	5010.39	4969.61	4923.99	4873.72	4818.99	4760.02	4697.03	49278.9	24073.8	503074	73.9814	0.679999	7.24688	5122.16	206319	0	0	0	151919	0	127647
2.87	2.87	0	135	0	135	0	500	1	400	0	1500000	0	0	FALSE	1	0	0.01	0.5	0.499311	4000	173	0	0	173	0.473973	5122.16	5102.16	5076.79	5046.16	5010.39	4969.61	4923.99	4873.72	4818.99	4760.02	49704	24346.3	498898	73.3672	0.679999	7.3094	5136.73	211456	0	0	0	156616	0	131398
2.87	2.87	0	135	0	135	0	500	1	400	0	1500000	0	0	FALSE	1	0	0.01	0.5	0.499317	4000	174	0	0	174	0.476712	5136.73	5122.16	5102.16	5076.79	5046.16	5010.39	4969.61	4923.99	4873.72	4818.99	50080.7	24596.7	494734	72.7549	0.679999	7.3648	5145.82	216602	0	0	0	161376	0	135185
2.87	2.87	0	135	0	135	0	500	1	400	0	1500000	0	0	FALSE	1	0	0.01	0.5	0.499322	4000	175	0	0	175	0.479452	5145.82	5136.73	5122.16	5102.16	5076.79	5046.16	5010.39	4969.61	4923.99	4873.72	50407.5	24823.9	490590	72.1454	0.679999	7.41286	5149.41	221751	0	0	0	166195	0	139003
2.87	2.87	0	135	0	135	0	500	1	400	0	1500000	0	0	FALSE	1	0	0.01	0.5	0.499326	4000	176	0	0	176	0.482192	5149.41	5145.82	5136.73	5122.16	5102.16	5076.79	5046.16	5010.39	4969.61	4923.99	50683.2	25026.9	486470	71.5396	0.679999	7.4534	5147.5	226899	0	0	0	171069	0	142847
2.87	2.87	0	135	0	135	0	500	1	400	0	1500000	0	0	FALSE	1	0	0.01	0.5	0.49933	4000	177	0	0	177	0.484932	5147.5	5149.41	5145.82	5136.73	5122.16	5102.16	5076.79	5046.16	5010.39	4969.61	50906.7	25205.1	482381	70.9382	0.679999	7.48627	5140.13	232039	0	0	0	175993	0	146713
2.87	2.87	0	135	0	135	0	500	1	400	0	1500000	0	0	FALSE	1	0	0.01	0.5	0.499333	4000	178	0	0	178	0.487671	5140.13	5147.5	5149.41	5145.82	5136.73	5122.16	5102.16	5076.79	5046.16	5010.39	51077.2	25357.7	478327	70.3421	0.679999	7.51135	5127.36	237166	0	0	0	180963	0	150596
2.87	2.87	0	135	0	135	0	500	1	400	0	1500000	0	0	FALSE	1	0	0.01	0.5	0.499335	4000	179	0	0	179	0.490411	5127.36	5140.13	5147.5	5149.41	5145.82	5136.73	5122.16	5102.16	5076.79	5046.16	51194.2	25484	474315	69.7522	0.679999	7.52855	5109.26	242276	0	0	0	185973	0	154490
2.87	2.87	0	135	0	135	0	500	1	400	0	1500000	0	0	FALSE	1	0	0.01	0.5	0.499337	4000	180	0	0	180	0.493151	5109.26	5127.36	5140.13	5147.5	5149.41	5145.82	5136.73	5122.16	5102.16	5076.79	51257.3	25583.6	470350	69.1691	0.679999	7.53783	5085.95	247361	0	0	0	191019	0	158392
2.87	2.87	0	135	0	135	0	500	1	400	0	1500000	0	0	FALSE	1	0	0.01	0.5	0.499338	4000	181	0	0	181	0.49589	5085.95	5109.26	5127.36	5140.13	5147.5	5149.41	5145.82	5136.73	5122.16	5102.16	51266.5	25656.3	466438	68.5937	0.679999	7.53918	5057.55	252419	0	0	0	196096	0	162296
2.87	2.87	0	135	0	135	0	500	1	400	0	1500000	0	0	FALSE	1	0	0.01	0.5	0.499338	4000	182	0	0	182	0.49863	5057.55	5085.95	5109.26	5127.36	5140.13	5147.5	5149.41	5145.82	5136.73	5122.16	51221.9	25701.6	462582	68.0267	0.679999	7.53261	5024.21	257443	0	0	0	201198	0	166196
2.87	2.87	0	135	0	135	0	500	1	400	0	1500000	0	0	FALSE	1	0	0.01	0.5	0.499337	4000	183	0	0	183	0.50137	5024.21	5057.55	5085.95	5109.26	5127.36	5140.13	5147.5	5149.41	5145.82	5136.73	51123.9	25719.6	458789	67.4689	0.679999	7.51821	4986.11	262429	0	0	0	206320	0	170087
2.87	2.87	0	135	0	135	0	500	1	400	0	1500000	0	0	FALSE	1	0	0.01	0.5	0.499336	4000	184	0	0	184	0.50411	4986.11	5024.21	5057.55	5085.95	5109.26	5127.36	5140.13	5147.5	5149.41	5145.82	50973.3	25710.2	455063	66.9209	0.679999	7.49606	4943.44	267373	0	0	0	211457	0	173964
2.87	2.87	0	135	0	135	0	500	1	400	0	1500000	0	0	FALSE	1	0	0.01	0.5	0.499334	4000	185	0	0	185	0.506849	4943.44	4986.11	5024.21	5057.55	5085.95	5109.26	5127.36	5140.13	5147.5	5149.41	50770.9	25673.7	451408	66.3835	0.679999	7.4663	4896.41	272269	0	0	0	216603	0	177821
2.87	2.87	0	135	0	135	0	500	1	400	0	1500000	0	0	FALSE	1	0	0.01	0.5	0.499331	4000	186	0	0	186	0.509589	4896.41	4943.44	4986.11	5024.21	5057.55	5085.95	5109.26	5127.36	5140.13	5147.5	50517.9	25610.2	447829	65.8571	0.679999	7.4291	4845.25	277114	0	0	0	221752	0	181653
2.87	2.87	0	135	0	135	0	500	1	400	0	1500000	0	0	FALSE	1	0	0.01	0.5	0.499328	4000	187	0	0	187	0.512329	4845.25	4896.41	4943.44	4986.11	5024.21	5057.55	5085.95	5109.26	5127.36	5140.13	50215.7	25520.3	444329	65.3425	0.679999	7.38465	4790.18	281905	0	0	0	226900	0	185455
2.87	2.87	0	135	0	135	0	500	1	400	0	1500000	0	0	FALSE	1	0	0.01	0.5	0.499324	4000	188	0	0	188	0.515068	4790.18	4845.25	4896.41	4943.44	4986.11	5024.21	5057.55	5085.95	5109.26	5127.36	49865.7	25404.3	440913	64.84	0.679999	7.33318	4731.47	286636	0	0	0	232040	0	189221
2.87	2.87	0	135	0	135	0	500	1	400	0	1500000	0	0	FALSE	1	0	0.01	0.5	0.499319	4000	189	0	0	189	0.517808	4731.47	4790.18	4845.25	4896.41	4943.44	4986.11	5024.21	5057.55	5085.95	5109.26	49469.8	25263.1	437583	64.3504	0.679999	7.27496	4669.35	291305	0	0	0	237167	0	192947
2.87	2.87	0	135	0	135	0	500	1	400	0	1500000	0	0	FALSE	1	0	0.01	0.5	0.499314	4000	190	0	0	190	0.520548	4669.35	4731.47	4790.18	4845.25	4896.41	4943.44	4986.11	5024.21	5057.55	5085.95	49029.9	25097.3	434343	63.8739	0.679999	7.21027	4604.11	295910	0	0	0	242277	0	196627
2.87	2.87	0	135	0	135	0	500	1	400	0	1500000	0	0	FALSE	1	0	0.01	0.5	0.499308	4000	191	0	0	191	0.523288	4604.11	4669.35	4731.47	4790.18	4845.25	4896.41	4943.44	4986.11	5024.21	5057.55	48548.1	24907.7	431195	63.411	0.679999	7.13941	4536	300446	0	0	0	247362	0	200257
2.87	2.87	0	135	0	135	0	500	1	400	0	1500000	0	0	FALSE	1	0	0.01	0.5	0.499301	4000	192	0	0	192	0.526027	4536	4604.11	4669.35	4731.47	4790.18	4845.25	4896.41	4943.44	4986.11	5024.21	48026.5	24695.4	428143	62.9621	0.679999	7.06272	4465.3	304911	0	0	0	252420	0	203831
2.87	2.87	0	135	0	135	0	500	1	400	0	1500000	0	0	FALSE	1	0	0.01	0.5	0.499293	4000	193	0	0	193	0.528767	4465.3	4536	4604.11	4669.35	4731.47	4790.18	4845.25	4896.41	4943.44	4986.11	47467.6	24461.4	425187	62.5275	0.679999	6.98052	4392.28	309303	0	0	0	257444	0	207345
2.87	2.87	0	135	0	135	0	500	1	400	0	1500000	0	0	FALSE	1	0	0.01	0.5	0.499285	4000	194	0	0	194	0.531507	4392.28	4465.3	4536	4604.11	4669.35	4731.47	4790.18	4845.25	4896.41	4943.44	46873.8	24206.8	422331	62.1074	0.679999	6.8932	4317.21	313620	0	0	0	262430	0	210795
2.87	2.87	0	135	0	135	0	500	1	400	0	1500000	0	0	FALSE	1	0	0.01	0.5	0.499276	4000	195	0	0	195	0.534247	4317.21	4392.28	4465.3	4536	4604.11	4669.35	4731.47	4790.18	4845.25	4896.41	46247.6	23932.7	419575	61.7021	0.679999	6.8011	4240.35	317861	0	0	0	267374	0	214177
2.87	2.87	0	135	0	135	0	500	1	400	0	1500000	0	0	FALSE	1	0	0.01	0.5	0.499266	4000	196	0	0	196	0.536986	4240.35	4317.21	4392.28	4465.3	4536	4604.11	4669.35	4731.47	4790.18	4845.25	45591.5	23640.4	416921	61.3119	0.679999	6.70462	4161.96	322023	0	0	0	272270	0	217487
2.87	2.87	0	135	0	135	0	500	1	400	0	1500000	0	0	FALSE	1	0	0.01	0.5	0.499255	4000	197	0	0	197	0.539726	4161.96	4240.35	4317.21	4392.28	4465.3	4536	4604.11	4669.35	4731.47	4790.18	44908.2	23331.1	414370	60.9367	0.679999	6.60414	4082.31	326105	0	0	0	277115	0	220721
2.87	2.87	0	135	0	135	0	500	1	400	0	1500000	0	0	FALSE	1	0	0.01	0.5	0.499244	4000	198	0	0	198	0.542466	4082.31	4161.96	4240.35	4317.21	4392.28	4465.3	4536	4604.11	4669.35	4731.47	44200.4	23006.2	411923	60.5768	0.679999	6.50004	4001.64	330107	0	0	0	281906	0	223877
2.87	2.87	0	135	0	135	0	500	1	400	0	1500000	0	0	FALSE	1	0	0.01	0.5	0.499232	4000	199	0	0	199	0.545205	4001.64	4082.31	4161.96	4240.35	4317.21	4392.28	4465.3	4536	4604.11	4669.35	43470.5	22667.1	409580	60.2322	0.679999	6.39271	3920.18	334027	0	0	0	286637	0	226950
2.87	2.87	0	135	0	135	0	500	1	400	0	1500000	0	0	FALSE	1	0	0.01	0.5	0.499219	4000	200	0	0	200	0.547945	3920.18	4001.64	4082.31	4161.96	4240.35	4317.21	4392.28	4465.3	4536	4604.11	42721.3	22314.9	407341	59.9029	0.679999	6.28254	3838.17	337865	0	0	0	291306	0	229938
2.87	2.87	0	135	0	135	0	500	1	400	0	1500000	0	0	FALSE	1	0	0.01	0.5	0.499205	4000	201	0	0	201	0.550685	3838.17	3920.18	4001.64	4082.31	4161.96	4240.35	4317.21	4392.28	4465.3	4536	41955.4	21951.1	405206	59.589	0.679999	6.1699	3755.82	341621	0	0	0	295911	0	232839
2.87	2.87	0	135	0	135	0	500	1	400	0	1500000	0	0	FALSE	1	0	0.01	0.5	0.499191	4000	202	0	0	202	0.553425	3755.82	3838.17	3920.18	4001.64	4082.31	4161.96	4240.35	4317.21	4392.28	4465.3	41175.2	21577.1	403175	59.2903	0.679999	6.05517	3673.35	345294	0	0	0	300447	0	235650
2.87	2.87	0	135	0	135	0	500	1	400	0	1500000	0	0	FALSE	1	0	0.01	0.5	0.499176	4000	203	0	0	203	0.556164	3673.35	3755.82	3838.17	3920.18	4001.64	4082.31	4161.96	4240.35	4317.21	4392.28	40383.3	21194.1	401247	59.0068	0.679999	5.93871	3590.94	348885	0	0	0	304912	0	238370
2.87	2.87	0	135	0	135	0	500	1	400	0	1500000	0	0	FALSE	1	0	0.01	0.5	0.499159	4000	204	0	0	204	0.558904	3590.94	3673.35	3755.82	3838.17	3920.18	4001.64	4082.31	4161.96	4240.35	4317.21	39581.9	20803.5	399422	58.7384	0.679999	5.82086	3508.79	352394	0	0	0	309304	0	240996
2.87	2.87	0	135	0	135	0	500	1	400	0	1500000	0	0	FALSE	1	0	0.01	0.5	0.499142	4000	205	0	0	205	0.561644	3508.79	3590.94	3673.35	3755.82	3838.17	3920.18	4001.64	4082.31	4161.96	4240.35	38773.5	20406.4	397698	58.4849	0.679999	5.70198	3427.05	355821	0	0	0	313621	0	243529
2.87	2.87	0	135	0	135	0	500	1	400	0	1500000	0	0	FALSE	1	0	0.01	0.5	0.499125	4000	206	0	0	206	0.564384	3427.05	3508.79	3590.94	3673.35	3755.82	3838.17	3920.18	4001.64	4082.31	4161.96	37960.2	20004.3	396075	58.2462	0.679999	5.58238	3345.89	359167	0	0	0	317862	0	245965
2.87	2.87	0	135	0	135	0	500	1	400	0	1500000	0	0	FALSE	1	0	0.01	0.5	0.499106	4000	207	0	0	207	0.567123	3345.89	3427.05	3508.79	3590.94	3673.35	3755.82	3838.17	3920.18	4001.64	4082.31	37144.1	19598.1	394551	58.0221	0.679999	5.46237	3265.46	362432	0	0	0	322024	0	248305
2.87	2.87	0	135	0	135	0	500	1	400	0	1500000	0	0	FALSE	1	0	0.01	0.5	0.499086	4000	208	0	0	208	0.569863	3265.46	3345.89	3427.05	3508.79	3590.94	3673.35	3755.82	3838.17	3920.18	4001.64	36327.3	19189.2	393125	57.8124	0.679999	5.34224	3185.88	365618	0	0	0	326106	0	250548
2.87	2.87	0	135	0	135	0	500	1	400	0	1500000	0	0	FALSE	1	0	0.01	0.5	0.499066	4000	209	0	0	209	0.572603	3185.88	3265.46	3345.89	3427.05	3508.79	3590.94	3673.35	3755.82	3838.17	3920.18	35511.5	18778.5	391795	57.6168	0.679999	5.22228	3107.28	368725	0	0	0	330108	0	252694
2.87	2.87	0	135	0	135	0	500	1	400	0	1500000	0	0	FALSE	1	0	0.01	0.5	0.499044	4000	210	0	0	210	0.575342	3107.28	3185.88	3265.46	3345.89	3427.05	3508.79	3590.94	3673.35	3755.82	3838.17	34698.6	18367.1	390559	57.4351	0.679999	5.10273	3029.77	371755	0	0	0	334028	0	254742
2.87	2.87	0	135	0	135	0	500	1	400	0	1500000	0	0	FALSE	1	0	0.01	0.5	0.499022	4000	211	0	0	211	0.578082	3029.77	3107.28	3185.88	3265.46	3345.89	3427.05	3508.79	3590.94	3673.35	3755.82	33890.2	17956	389417	57.267	0.679999	4.98385	2953.43	374709	0	0	0	337866	0	256693
2.87	2.87	0	135	0	135	0	500	1	400	0	1500000	0	0	FALSE	1	0	0.01	0.5	0.498999	4000	212	0	0	212	0.580822	2953.43	3029.77	3107.28	3185.88	3265.46	3345.89	3427.05	3508.79	3590.94	3673.35	33087.8	17546	388365	57.1123	0.679999	4.86585	2878.37	377587	0	0	0	341622	0	258548
2.87	2.87	0	135	0	135	0	500	1	400	0	1500000	0	0	FALSE	1	0	0.01	0.5	0.498975	4000	213	0	0	213	0.583562	2878.37	2953.43	3029.77	3107.28	3185.88	3265.46	3345.89	3427.05	3508.79	3590.94	32292.9	17138.1	387401	56.9707	0.679999	4.74894	2804.65	380392	0	0	0	345295	0	260306
2.87	2.87	0	135	0	135	0	500	1	400	0	1500000	0	0	FALSE	1	0	0.01	0.5	0.498949	4000	214	0	0	214	0.586301	2804.65	2878.37	2953.43	3029.77	3107.28	3185.88	3265.46	3345.89	3427.05	3508.79	31506.6	16733.1	386525	56.8418	0.679999	4.63331	2732.34	383124	0	0	0	348886	0	261969
2.87	2.87	0	135	0	135	0	500	1	400	0	1500000	0	0	FALSE	1	0	0.01	0.5	0.498923	4000	215	0	0	215	0.589041	2732.34	2804.65	2878.37	2953.43	3029.77	3107.28	3185.88	3265.46	3345.89	3427.05	30730.1	16331.6	385733	56.7254	0.679999	4.51913	2661.49	385785	0	0	0	352395	0	263537
2.87	2.87	0	135	0	135	0	500	1	400	0	1500000	0	0	FALSE	1	0	0.01	0.5	0.498896	4000	216	0	0	216	0.591781	2661.49	2732.34	2804.65	2878.37	2953.43	3029.77	3107.28	3185.88	3265.46	3345.89	29964.6	15934.3	385024	56.621	0.679999	4.40655	2592.15	388378	0	0	0	355822	0	265012
2.87	2.87	0	135	0	135	0	500	1	400	0	1500000	0	0	FALSE	1	0	0.01	0.5	0.498868	4000	217	0	0	217	0.594521	2592.15	2661.49	2732.34	2804.65	2878.37	2953.43	3029.77	3107.28	3185.88	3265.46	29210.8	15541.8	384395	56.5285	0.679999	4.2957	2524.36	390902	0	0	0	359168	0	266395
2.87	2.87	0	135	0	135	0	500	1	400	0	1500000	0	0	FALSE	1	0	0.01	0.5	0.498839	4000	218	0	0	218	0.59726	2524.36	2592.15	2661.49	2732.34	2804.65	2878.37	2953.43	3029.77	3107.28	3185.88	28469.7	15154.7	383843	56.4475	0.679999	4.18672	2458.15	393360	0	0	0	362433	0	267687
2.87	2.87	0	135	0	135	0	500	1	400	0	1500000	0	0	FALSE	1	0	0.01	0.5	0.498809	4000	219	0	0	219	0.6	2458.15	2524.36	2592.15	2661.49	2732.34	2804.65	2878.37	2953.43	3029.77	3107.28	27742	14773.5	383368	56.3776	0.679999	4.0797	2393.54	395754	0	0	0	365619	0	268890
2.87	2.87	0	135	0	135	0	500	1	400	0	1500000	0	0	FALSE	1	0	0.01	0.5	0.498777	4000	220	0	0	220	0.60274	2393.54	2458.15	2524.36	2592.15	2661.49	2732.34	2804.65	2878.37	2953.43	3029.77	27028.3	14398.6	382966	56.3185	0.679999	3.97474	2330.54	398084	0	0	0	368726	0	270005
2.87	2.87	0	135	0	135	0	500	1	400	0	1500000	0	0	FALSE	1	0	0.01	0.5	0.498745	4000	221	0	0	221	0.605479	2330.54	2393.54	2458.15	2524.36	2592.15	2661.49	2732.34	2804.65	2878.37	2953.43	26329	14030.3	382636	56.2699	0.679999	3.87191	2269.17	400353	0	0	0	371756	0	271035
2.87	2.87	0	135	0	135	0	500	1	400	0	1500000	0	0	FALSE	1	0	0.01	0.5	0.498712	4000	222	0	0	222	0.608219	2269.17	2330.54	2393.54	2458.15	2524.36	2592.15	2661.49	2732.34	2804.65	2878.37	25644.8	13669	382374	56.2314	0.679999	3.77128	2209.42	402563	0	0	0	374710	0	271981
2.87	2.87	0	135	0	135	0	500	1	400	0	1500000	0	0	FALSE	1	0	0.01	0.5	0.498678	4000	223	0	0	223	0.610959	2209.42	2269.17	2330.54	2393.54	2458.15	2524.36	2592.15	2661.49	2732.34	2804.65	24975.8	13315	382180	56.2028	0.679999	3.67291	2151.3	404714	0	0	0	377588	0	272845
2.87	2.87	0	135	0	135	0	500	1	400	0	1500000	0	0	FALSE	1	0	0.01	0.5	0.498642	4000	224	0	0	224	0.613699	2151.3	2209.42	2269.17	2330.54	2393.54	2458.15	2524.36	2592.15	2661.49	2732.34	24322.5	12968.5	382049	56.1837	0.679999	3.57683	2094.8	406809	0	0	0	380393	0	273628
2.87	2.87	0	135	0	135	0	500	1	400	0	1500000	0	0	FALSE	1	0	0.01	0.5	0.498606	4000	225	0	0	225	0.616438	2094.8	2151.3	2209.42	2269.17	2330.54	2393.54	2458.15	2524.36	2592.15	2661.49	23684.9	12629.7	381982	56.1737	0.679999	3.48307	2039.9	408849	0	0	0	383125	0	274334
2.87	2.87	0	135	0	135	0	500	1	400	0	1500000	0	0	FALSE	1	0	0.01	0.5	0.498569	4000	226	0	0	226	0.619178	2039.9	2094.8	2151.3	2209.42	2269.17	2330.54	2393.54	2458.15	2524.36	2592.15	23063.3	12298.7	381974	56.1725	0.679999	3.39166	1986.6	410835	0	0	0	385786	0	274963
2.87	2.87	0	135	0	135	0	500	1	400	0	1500000	0	0	FALSE	1	0	0.01	0.5	0.49853	4000	227	0	0	227	0.621918	1986.6	2039.9	2094.8	2151.3	2209.42	2269.17	2330.54	2393.54	2458.15	2524.36	22457.8	11975.8	382024	56.1799	0.679999	3.30261	1934.88	412770	0	0	0	388379	0	275518
2.87	2.87	0	135	0	135	0	500	1	400	0	1500000	0	0	FALSE	1	0	0.01	0.5	0.498491	4000	228	0	0	228	0.624658	1934.88	1986.6	2039.9	2094.8	2151.3	2209.42	2269.17	2330.54	2393.54	2458.15	21868.3	11660.8	382130	56.1955	0.679999	3.21592	1884.71	414655	0	0	0	390903	0	276002
2.87	2.87	0	135	0	135	0	500	1	400	0	1500000	0	0	FALSE	1	0	0.01	0.5	0.49845	4000	229	0	0	229	0.627397	1884.71	1934.88	1986.6	2039.9	2094.8	2151.3	2209.42	2269.17	2330.54	2393.54	21294.8	11354	382290	56.219	0.679999	3.13159	1836.07	416491	0	0	0	393361	0	276416
2.87	2.87	0	135	0	135	0	500	1	400	0	1500000	0	0	FALSE	1	0	0.01	0.5	0.498408	4000	230	0	0	230	0.630137	1836.07	1884.71	1934.88	1986.6	2039.9	2094.8	2151.3	2209.42	2269.17	2330.54	20737.4	11055.2	382501	56.2501	0.679999	3.04961	1788.94	418280	0	0	0	395755	0	276762
2.87	2.87	0	135	0	135	0	500	1	400	0	1500000	0	0	FALSE	1	0	0.01	0.5	0.498366	4000	231	0	0	231	0.632877	1788.94	1836.07	1884.71	1934.88	1986.6	2039.9	2094.8	2151.3	2209.42	2269.17	20195.8	10764.6	382762	56.2885	0.679999	2.96996	1743.29	420023	0	0	0	398085	0	277042
2.87	2.87	0	135	0	135	0	500	1	400	0	1500000	0	0	FALSE	1	0	0.01	0.5	0.498322	4000	232	0	0	232	0.635616	1743.29	1788.94	1836.07	1884.71	1934.88	1986.6	2039.9	2094.8	2151.3	2209.42	19669.9	10482	383071	56.3339	0.679999	2.89263	1699.09	421722	0	0	0	400354	0	277259
2.87	2.87	0	135	0	135	0	500	1	400	0	1500000	0	0	FALSE	1	0	0.01	0.5	0.498277	4000	233	0	0	233	0.638356	1699.09	1743.29	1788.94	1836.07	1884.71	1934.88	1986.6	2039.9	2094.8	2151.3	19159.6	10207.5	383426	56.3861	0.679999	2.81758	1656.3	423379	0	0	0	402564	0	277415
2.87	2.87	0	135	0	135	0	500	1	400	0	1500000	0	0	FALSE	1	0	0.01	0.5	0.498232	4000	234	0	0	234	0.641096	1656.3	1699.09	1743.29	1788.94	1836.07	1884.71	1934.88	1986.6	2039.9	2094.8	18664.6	9940.89	383824	56.4447	0.679999	2.74479	1614.9	424994	0	0	0	404715	0	277511
2.87	2.87	0	135	0	135	0	500	1	400	0	1500000	0	0	FALSE	1	0	0.01	0.5	0.498185	4000	235	0	0	235	0.643836	1614.9	1656.3	1699.09	1743.29	1788.94	1836.07	1884.71	1934.88	1986.6	2039.9	18184.7	9682.16	384265	56.5095	0.679999	2.67421	1574.86	426568	0	0	0	406810	0	277550
2.87	2.87	0	135	0	135	0	500	1	400	0	1500000	0	0	FALSE	1	0	0.01	0.5	0.498137	4000	236	0	0	236	0.646575	1574.86	1614.9	1656.3	1699.09	1743.29	1788.94	1836.07	1884.71	1934.88	1986.6	17719.6	9431.2	384746	56.5802	0.679999	2.60583	1536.14	428105	0	0	0	408850	0	277534
2.87	2.87	0	135	0	135	0	500	1	400	0	1500000	0	0	FALSE	1	0	0.01	0.5	0.498089	4000	237	0	0	237	0.649315	1536.14	1574.86	1614.9	1656.3	1699.09	1743.29	1788.94	1836.07	1884.71	1934.88	17269.2	9187.89	385266	56.6567	0.679999	2.53958	1498.71	429603	0	0	0	410836	0	277465
2.87	2.87	0	135	0	135	0	500	1	400	0	1500000	0	0	FALSE	1	0	0.01	0.5	0.498039	4000	238	0	0	238	0.652055	1498.71	1536.14	1574.86	1614.9	1656.3	1699.09	1743.29	1788.94	1836.07	1884.71	16833	8952.1	385822	56.7385	0.679999	2.47544	1462.53	431066	0	0	0	412771	0	277345
2.87	2.87	0	135	0	135	0	500	1	400	0	1500000	0	0	FALSE	1	0	0.01	0.5	0.497988	4000	239	0	0	239	0.654795	1462.53	1498.71	1536.14	1574.86	1614.9	1656.3	1699.09	1743.29	1788.94	1836.07	16410.8	8723.69	386414	56.8256	0.679999	2.41335	1427.58	432493	0	0	0	414656	0	277175
2.87	2.87	0	135	0	135	0	500	1	400	0	1500000	0	0	FALSE	1	0	0.01	0.5	0.497937	4000	240	0	0	240	0.657534	1427.58	1462.53	1498.71	1536.14	1574.86	1614.9	1656.3	1699.09	1743.29	1788.94	16002.3	8502.52	387040	56.9175	0.679999	2.35328	1393.81	433887	0	0	0	416492	0	276958
2.87	2.87	0	135	0	135	0	500	1	400	0	1500000	0	0	FALSE	1	0	0.01	0.5	0.497884	4000	241	0	0	241	0.660274	1393.81	1427.58	1462.53	1498.71	1536.14	1574.86	1614.9	1656.3	1699.09	1743.29	15607.2	8288.44	387698	57.0143	0.679999	2.29517	1361.19	435248	0	0	0	418281	0	276695
2.87	2.87	0	135	0	135	0	500	1	400	0	1500000	0	0	FALSE	1	0	0.01	0.5	0.497831	4000	242	0	0	242	0.663014	1361.19	1393.81	1427.58	1462.53	1498.71	1536.14	1574.86	1614.9	1656.3	1699.09	15225.1	8081.29	388386	57.1155	0.679999	2.23898	1329.7	436578	0	0	0	420024	0	276389
2.87	2.87	0	135	0	135	0	500	1	400	0	1500000	0	0	FALSE	1	0	0.01	0.5	0.497777	4000	243	0	0	243	0.665753	1329.7	1361.19	1393.81	1427.58	1462.53	1498.71	1536.14	1574.86	1614.9	1656.3	14855.7	7880.92	389104	57.221	0.679999	2.18466	1299.29	437877	0	0	0	421723	0	276041
2.87	2.87	0	135	0	135	0	500	1	400	0	1500000	0	0	FALSE	1	0	0.01	0.5	0.497722	4000	244	0	0	244	0.668493	1299.29	1329.7	1361.19	1393.81	1427.58	1462.53	1498.71	1536.14	1574.86	1614.9	14498.7	7687.15	389849	57.3307	0.679999	2.13216	1269.93	439147	0	0	0	423380	0	275652
2.87	2.87	0	135	0	135	0	500	1	400	0	1500000	0	0	FALSE	1	0	0.01	0.5	0.497666	4000	245	0	0	245	0.671233	1269.93	1299.29	1329.7	1361.19	1393.81	1427.58	1462.53	1498.71	1536.14	1574.86	14153.7	7499.82	390621	57.4442	0.679999	2.08143	1241.6	440389	0	0	0	424995	0	275225
2.87	2.87	0	135	0	135	0	500	1	400	0	1500000	0	0	FALSE	1	0	0.01	0.5	0.497609	4000	246	0	0	246	0.673973	1241.6	1269.93	1299.29	1329.7	1361.19	1393.81	1427.58	1462.53	1498.71	1536.14	13820.5	7318.77	391418	57.5614	0.679999	2.03242	1214.25	441603	0	0	0	426569	0	274761
2.87	2.87	0	135	0	135	0	500	1	400	0	1500000	0	0	FALSE	1	0	0.01	0.5	0.497552	4000	247	0	0	247	0.676712	1214.25	1241.6	1269.93	1299.29	1329.7	1361.19	1393.81	1427.58	1462.53	1498.71	13498.6	7143.82	392239	57.6821	0.679999	1.98508	1187.87	442791	0	0	0	428106	0	274262
2.87	2.87	0	135	0	135	0	500	1	400	0	1500000	0	0	FALSE	1	0	0.01	0.5	0.497494	4000	248	0	0	248	0.679452	1187.87	1214.25	1241.6	1269.93	1299.29	1329.7	1361.19	1393.81	1427.58	1462.53	13187.7	6974.8	393083	57.8062	0.679999	1.93937	1162.41	443953	0	0	0	429604	0	273729
2.87	2.87	0	135	0	135	0	500	1	400	0	1500000	0	0	FALSE	1	0	0.01	0.5	0.497435	4000	249	0	0	249	0.682192	1162.41	1187.87	1214.25	1241.6	1269.93	1299.29	1329.7	1361.19	1393.81	1427.58	12887.6	6811.56	393948	57.9335	0.679999	1.89524	1137.86	445091	0	0	0	431067	0	273164
2.87	2.87	0	135	0	135	0	500	1	400	0	1500000	0	0	FALSE	1	0	0.01	0.5	0.497376	4000	250	0	0	250	0.684932	1137.86	1162.41	1187.87	1214.25	1241.6	1269.93	1299.29	1329.7	1361.19	1393.81	12597.9	6653.91	394834	58.0637	0.679999	1.85263	1114.17	446205	0	0	0	432494	0	272568
2.87	2.87	0	135	0	135	0	500	1	400	0	1500000	0	0	FALSE	1	0	0.01	0.5	0.497316	4000	251	0	0	251	0.687671	1114.17	1137.86	1162.41	1187.87	1214.25	1241.6	1269.93	1299.29	1329.7	1361.19	12318.3	6501.7	395739	58.1968	0.679999	1.81151	1091.32	447297	0	0	0	433888	0	271943
2.87	2.87	0	135	0	135	0	500	1	400	0	1500000	0	0	FALSE	1	0	0.01	0.5	0.497255	4000	252	0	0	252	0.690411	1091.32	1114.17	1137.86	1162.41	1187.87	1214.25	1241.6	1269.93	1299.29	1329.7	12048.4	6354.76	396662	58.3325	0.679999	1.77182	1069.29	448366	0	0	0	435249	0	271290
2.87	2.87	0	135	0	135	0	500	1	400	0	1500000	0	0	FALSE	1	0	0.01	0.5	0.497194	4000	253	0	0	253	0.693151	1069.29	1091.32	1114.17	1137.86	1162.41	1187.87	1214.25	1241.6	1269.93	1299.29	11788	6212.94	397602	58.4708	0.679999	1.73353	1048.05	449414	0	0	0	436579	0	270610
2.87	2.87	0	135	0	135	0	500	1	400	0	1500000	0	0	FALSE	1	0	0.01	0.5	0.497132	4000	254	0	0	254	0.69589	1048.05	1069.29	1091.32	1114.17	1137.86	1162.41	1187.87	1214.25	1241.6	1269.93	11536.8	6076.07	398558	58.6114	0.679999	1.69658	1027.57	450442	0	0	0	437878	0	269905
2.87	2.87	0	135	0	135	0	500	1	400	0	1500000	0	0	FALSE	1	0	0.01	0.5	0.49707	4000	255	0	0	255	0.69863	1027.57	1048.05	1069.29	1091.32	1114.17	1137.86	1162.41	1187.87	1214.25	1241.6	11294.4	5943.99	399530	58.7543	0.679999	1.66094	1007.82	451450	0	0	0	439148	0	269176
2.87	2.87	0	135	0	135	0	500	1	400	0	1500000	0	0	FALSE	1	0	0.01	0.5	0.497008	4000	256	0	0	256	0.70137	1007.82	1027.57	1048.05	1069.29	1091.32	1114.17	1137.86	1162.41	1187.87	1214.25	11060.6	5816.56	400516	58.8993	0.679999	1.62656	988.782	452438	0	0	0	440390	0	268423
2.87	2.87	0	135	0	135	0	500	1	400	0	1500000	0	0	FALSE	1	0	0.01	0.5	0.496945	4000	257	0	0	257	0.70411	988.782	1007.82	1027.57	1048.05	1069.29	1091.32	1114.17	1137.86	1162.41	1187.87	10835.1	5693.63	401516	59.0463	0.679999	1.5934	970.433	453409	0	0	0	441604	0	267649
2.87	2.87	0	135	0	135	0	500	1	400	0	1500000	0	0	FALSE	1	0	0.01	0.5	0.496882	4000	258	0	0	258	0.706849	970.433	988.782	1007.82	1027.57	1048.05	1069.29	1091.32	1114.17	1137.86	1162.41	10617.7	5575.06	402528	59.1952	0.679999	1.56142	952.749	454361	0	0	0	442792	0	266854
2.87	2.87	0	135	0	135	0	500	1	400	0	1500000	0	0	FALSE	1	0	0.01	0.5	0.496818	4000	259	0	0	259	0.709589	952.749	970.433	988.782	1007.82	1027.57	1048.05	1069.29	1091.32	1114.17	1137.86	10408	5460.69	403552	59.3458	0.679999	1.53059	935.707	455297	0	0	0	443954	0	266040
2.87	2.87	0	135	0	135	0	500	1	400	0	1500000	0	0	FALSE	1	0	0.01	0.5	0.496754	4000	260	0	0	260	0.712329	935.707	952.749	970.433	988.782	1007.82	1027.57	1048.05	1069.29	1091.32	1114.17	10205.9	5350.4	404587	59.498	0.679999	1.50086	919.286	456216	0	0	0	445092	0	265207
2.87	2.87	0	135	0	135	0	500	1	400	0	1500000	0	0	FALSE	1	0	0.01	0.5	0.496691	4000	261	0	0	261	0.715068	919.286	935.707	952.749	970.433	988.782	1007.82	1027.57	1048.05	1069.29	1091.32	10011	5244.05	405632	59.6517	0.679999	1.4722	903.465	457120	0	0	0	446206	0	264357
2.87	2.87	0	135	0	135	0	500	1	400	0	1500000	0	0	FALSE	1	0	0.01	0.5	0.496627	4000	262	0	0	262	0.717808	903.465	919.286	935.707	952.749	970.433	988.782	1007.82	1027.57	1048.05	1069.29	9823.15	5141.51	406687	59.8068	0.679999	1.44458	888.224	458008	0	0	0	447298	0	263490
2.87	2.87	0	135	0	135	0	500	1	400	0	1500000	0	0	FALSE	1	0	0.01	0.5	0.496563	4000	263	0	0	263	0.720548	888.224	903.465	919.286	935.707	952.749	970.433	988.782	1007.82	1027.57	1048.05	9642.08	5042.65	407750	59.9632	0.679999	1.41795	873.543	458882	0	0	0	448367	0	262608
2.87	2.87	0	135	0	135	0	500	1	400	0	1500000	0	0	FALSE	1	0	0.01	0.5	0.496498	4000	264	0	0	264	0.723288	873.543	888.224	903.465	919.286	935.707	952.749	970.433	988.782	1007.82	1027.57	9467.57	4947.35	408822	60.1208	0.679999	1.39229	859.405	459741	0	0	0	449415	0	261710
2.87	2.87	0	135	0	135	0	500	1	400	0	1500000	0	0	FALSE	1	0	0.01	0.5	0.496434	4000	265	0	0	265	0.726027	859.405	873.543	888.224	903.465	919.286	935.707	952.749	970.433	988.782	1007.82	9299.41	4855.49	409901	60.2795	0.679999	1.36756	845.79	460587	0	0	0	450443	0	260799
2.87	2.87	0	135	0	135	0	500	1	400	0	1500000	0	0	FALSE	1	0	0.01	0.5	0.49637	4000	266	0	0	266	0.728767	845.79	859.405	873.543	888.224	903.465	919.286	935.707	952.749	970.433	988.782	9137.38	4766.96	410987	60.4392	0.679999	1.34373	832.682	461420	0	0	0	451451	0	259875
2.87	2.87	0	135	0	135	0	500	1	400	0	1500000	0	0	FALSE	1	0	0.01	0.5	0.496307	4000	267	0	0	267	0.731507	832.682	845.79	859.405	873.543	888.224	903.465	919.286	935.707	952.749	970.433	8981.28	4681.64	412080	60.5998	0.679999	1.32078	820.064	462240	0	0	0	452439	0	258939
2.87	2.87	0	135	0	135	0	500	1	400	0	1500000	0	0	FALSE	1	0	0.01	0.5	0.496243	4000	268	0	0	268	0.734247	820.064	832.682	845.79	859.405	873.543	888.224	903.465	919.286	935.707	952.749	8830.91	4599.43	413178	60.7613	0.679999	1.29866	807.919	463048	0	0	0	453410	0	257992
2.87	2.87	0	135	0	135	0	500	1	400	0	1500000	0	0	FALSE	1	0	0.01	0.5	0.496179	4000	269	0	0	269	0.736986	807.919	820.064	832.682	845.79	859.405	873.543	888.224	903.465	919.286	935.707	8686.08	4520.23	414281	60.9235	0.679999	1.27736	796.233	463844	0	0	0	454362	0	257033
2.87	2.87	0	135	0	135	0	500	1	400	0	1500000	0	0	FALSE	1	0	0.01	0.5	0.496116	4000	270	0	0	270	0.739726	796.233	807.919	820.064	832.682	845.79	859.405	873.543	888.224	903.465	919.286	8546.61	4443.92	415388	61.0864	0.679999	1.25685	784.99	464629	0	0	0	455298	0	256065
2.87	2.87	0	135	0	135	0	500	1	400	0	1500000	0	0	FALSE	1	0	0.01	0.5	0.496053	4000	271	0	0	271	0.742466	784.99	796.233	807.919	820.064	832.682	845.79	859.405	873.543	888.224	903.465	8412.31	4370.43	416500	61.2499	0.679999	1.2371	774.176	465403	0	0	0	456217	0	255088
2.87	2.87	0	135	0	135	0	500	1	400	0	1500000	0	0	FALSE	1	0	0.01	0.5	0.495991	4000	272	0	0	272	0.745205	774.176	784.99	796.233	807.919	820.064	832.682	845.79	859.405	873.543	888.224	8283.03	4299.64	417616	61.414	0.679999	1.21809	763.778	466167	0	0	0	457121	0	254101
2.87	2.87	0	135	0	135	0	500	1	400	0	1500000	0	0	FALSE	1	0	0.01	0.5	0.495929	4000	273	0	0	273	0.747945	763.778	774.176	784.99	796.233	807.919	820.064	832.682	845.79	859.405	873.543	8158.58	4231.48	418734	61.5784	0.679999	1.19979	753.781	466921	0	0	0	458009	0	253107
2.87	2.87	0	135	0	135	0	500	1	400	0	1500000	0	0	FALSE	1	0	0.01	0.5	0.495867	4000	274	0	0	274	0.750685	753.781	763.778	774.176	784.99	796.233	807.919	820.064	832.682	845.79	859.405	8038.82	4165.86	419855	61.7433	0.679999	1.18218	744.174	467665	0	0	0	458883	0	252106
2.87	2.87	0	135	0	135	0	500	1	400	0	1500000	0	0	FALSE	1	0	0.01	0.5	0.495806	4000	275	0	0	275	0.753425	744.174	753.781	763.778	774.176	784.99	796.233	807.919	820.064	832.682	845.79	7923.59	4102.69	420978	61.9085	0.679999	1.16523	734.944	468400	0	0	0	459742	0	251098
2.87	2.87	0	135	0	135	0	500	1	400	0	1500000	0	0	FALSE	1	0	0.01	0.5	0.495746	4000	276	0	0	276	0.756164	734.944	744.174	753.781	763.778	774.176	784.99	796.233	807.919	820.064	832.682	7812.74	4041.89	422103	62.0739	0.679999	1.14893	726.079	469126	0	0	0	460588	0	250084
2.87	2.87	0	135	0	135	0	500	1	400	0	1500000	0	0	FALSE	1	0	0.01	0.5	0.495686	4000	277	0	0	277	0.758904	726.079	734.944	744.174	753.781	763.778	774.176	784.99	796.233	807.919	820.064	7706.14	3983.38	423230	62.2396	0.679999	1.13325	717.568	469843	0	0	0	461421	0	249064
2.87	2.87	0	135	0	135	0	500	1	400	0	1500000	0	0	FALSE	1	0	0.01	0.5	0.495627	4000	278	0	0	278	0.761644	717.568	726.079	734.944	744.174	753.781	763.778	774.176	784.99	796.233	807.919	7603.64	3927.1	424357	62.4054	0.679999	1.11818	709.401	470553	0	0	0	462241	0	248039
2.87	2.87	0	135	0	135	0	500	1	400	0	1500000	0	0	FALSE	1	0	0.01	0.5	0.495568	4000	279	0	0	279	0.764384	709.401	717.568	726.079	734.944	744.174	753.781	763.778	774.176	784.99	796.233	7505.12	3872.96	425485	62.5712	0.679999	1.10369	701.566	471254	0	0	0	463049	0	247010
2.87	2.87	0	135	0	135	0	500	1	400	0	1500000	0	0	FALSE	1	0	0.01	0.5	0.49551	4000	280	0	0	280	0.767123	701.566	709.401	717.568	726.079	734.944	744.174	753.781	763.778	774.176	784.99	7410.46	3820.9	426613	62.7371	0.679999	1.08977	694.054	471948	0	0	0	463845	0	245976
2.87	2.87	0	135	0	135	0	500	1	400	0	1500000	0	0	FALSE	1	0	0.01	0.5	0.495454	4000	281	0	0	281	0.769863	694.054	701.566	709.401	717.568	726.079	734.944	744.174	753.781	763.778	774.176	7319.52	3770.85	427741	62.903	0.679999	1.0764	686.856	472635	0	0	0	464630	0	244939
2.87	2.87	0	135	0	135	0	500	1	400	0	1500000	0	0	FALSE	1	0	0.01	0.5	0.495398	4000	282	0	0	282	0.772603	686.856	694.054	701.566	709.401	717.568	726.079	734.944	744.174	753.781	763.778	7232.2	3722.76	428869	63.0688	0.679999	1.06356	679.961	473315	0	0	0	465404	0	243899
2.87	2.87	0	135	0	135	0	500	1	400	0	1500000	0	0	FALSE	1	0	0.01	0.5	0.495343	4000	283	0	0	283	0.775342	679.961	686.856	694.054	701.566	709.401	717.568	726.079	734.944	744.174	753.781	7148.38	3676.55	429995	63.2345	0.679999	1.05123	673.362	473989	0	0	0	466168	0	242856
2.87	2.87	0	135	0	135	0	500	1	400	0	1500000	0	0	FALSE	1	0	0.01	0.5	0.495288	4000	284	0	0	284	0.778082	673.362	679.961	686.856	694.054	701.566	709.401	717.568	726.079	734.944	744.174	7067.96	3632.17	431121	63.4	0.679999	1.03941	667.05	474656	0	0	0	466922	0	241811
2.87	2.87	0	135	0	135	0	500	1	400	0	1500000	0	0	FALSE	1	0	0.01	0.5	0.495235	4000	285	0	0	285	0.780822	667.05	673.362	679.961	686.856	694.054	701.566	709.401	717.568	726.079	734.944	6990.84	3589.56	432245	63.5654	0.679999	1.02806	661.017	475317	0	0	0	467666	0	240764
2.87	2.87	0	135	0	135	0	500	1	400	0	1500000	0	0	FALSE	1	0	0.01	0.5	0.495183	4000	286	0	0	286	0.783562	661.017	667.05	673.362	679.961	686.856	694.054	701.566	709.401	717.568	726.079	6916.91	3548.67	433368	63.7304	0.679999	1.01719	655.255	475972	0	0	0	468401	0	239716
2.87	2.87	0	135	0	135	0	500	1	400	0	1500000	0	0	FALSE	1	0	0.01	0.5	0.495132	4000	287	0	0	287	0.786301	655.255	661.017	667.05	673.362	679.961	686.856	694.054	701.566	709.401	717.568	6846.09	3509.44	434488	63.8952	0.679999	1.00678	649.756	476622	0	0	0	469127	0	238666
2.87	2.87	0	135	0	135	0	500	1	400	0	1500000	0	0	FALSE	1	0	0.01	0.5	0.495082	4000	288	0	0	288	0.789041	649.756	655.255	661.017	667.05	673.362	679.961	686.856	694.054	701.566	709.401	6778.28	3471.84	435606	64.0596	0.679999	0.996804	644.514	477266	0	0	0	469844	0	237616
2.87	2.87	0	135	0	135	0	500	1	400	0	1500000	0	0	FALSE	1	0	0.01	0.5	0.495034	4000	289	0	0	289	0.791781	644.514	649.756	655.255	661.017	667.05	673.362	679.961	686.856	694.054	701.566	6713.39	3435.8	436722	64.2237	0.679999	0.987262	639.522	477906	0	0	0	470554	0	236565
2.87	2.87	0	135	0	135	0	500	1	400	0	1500000	0	0	FALSE	1	0	0.01	0.5	0.494986	4000	290	0	0	290	0.794521	639.522	644.514	649.756	655.255	661.017	667.05	673.362	679.961	686.856	694.054	6651.35	3401.28	437835	64.3873	0.679999	0.978138	634.773	478540	0	0	0	471255	0	235514
2.87	2.87	0	135	0	135	0	500	1	400	0	1500000	0	0	FALSE	1	0	0.01	0.5	0.49494	4000	291	0	0	291	0.79726	634.773	639.522	644.514	649.756	655.255	661.017	667.05	673.362	679.961	686.856	6592.06	3368.25	438944	64.5505	0.679999	0.96942	630.261	479171	0	0	0	471949	0	234464
2.87	2.87	0	135	0	135	0	500	1	400	0	1500000	0	0	FALSE	1	0	0.01	0.5	0.494895	4000	292	0	0	292	0.8	630.261	634.773	639.522	644.514	649.756	655.255	661.017	667.05	673.362	679.961	6535.47	3336.64	440051	64.7133	0.679999	0.961097	625.98	479797	0	0	0	472636	0	233414
2.87	2.87	0	135	0	135	0	500	1	400	0	1500000	0	0	FALSE	1	0	0.01	0.5	0.494851	4000	293	0	0	293	0.80274	625.98	630.261	634.773	639.522	644.514	649.756	655.255	661.017	667.05	673.362	6481.49	3306.44	441154	64.8755	0.679999	0.953159	621.924	480419	0	0	0	473316	0	232365
2.87	2.87	0	135	0	135	0	500	1	400	0	1500000	0	0	FALSE	1	0	0.01	0.5	0.494809	4000	294	0	0	294	0.805479	621.924	625.98	630.261	634.773	639.522	644.514	649.756	655.255	661.017	667.05	6430.05	3277.59	442253	65.0371	0.679999	0.945594	618.088	481037	0	0	0	473990	0	231317
2.87	2.87	0	135	0	135	0	500	1	400	0	1500000	0	0	FALSE	1	0	0.01	0.5	0.494768	4000	295	0	0	295	0.808219	618.088	621.924	625.98	630.261	634.773	639.522	644.514	649.756	655.255	661.017	6381.09	3250.06	443348	65.1982	0.679999	0.938394	614.467	481651	0	0	0	474657	0	230270
2.87	2.87	0	135	0	135	0	500	1	400	0	1500000	0	0	FALSE	1	0	0.01	0.5	0.494728	4000	296	0	0	296	0.810959	614.467	618.088	621.924	625.98	630.261	634.773	639.522	644.514	649.756	655.255	6334.54	3223.82	444440	65.3587	0.679999	0.931548	611.056	482262	0	0	0	475318	0	229226
2.87	2.87	0	135	0	135	0	500	1	400	0	1500000	0	0	FALSE	1	0	0.01	0.5	0.49469	4000	297	0	0	297	0.813699	611.056	614.467	618.088	621.924	625.98	630.261	634.773	639.522	644.514	649.756	6290.34	3198.82	445527	65.5185	0.679999	0.925049	607.849	482870	0	0	0	475973	0	228183
2.87	2.87	0	135	0	135	0	500	1	400	0	1500000	0	0	FALSE	1	0	0.01	0.5	0.494653	4000	298	0	0	298	0.816438	607.849	611.056	614.467	618.088	621.924	625.98	630.261	634.773	639.522	644.514	6248.43	3175.05	446609	65.6777	0.679999	0.918886	604.843	483475	0	0	0	476623	0	227143
2.87	2.87	0	135	0	135	0	500	1	400	0	1500000	0	0	FALSE	1	0	0.01	0.5	0.494617	4000	299	0	0	299	0.819178	604.843	607.849	611.056	614.467	618.088	621.924	625.98	630.261	634.773	639.522	6208.76	3152.46	447687	65.8362	0.679999	0.913052	602.033	484077	0	0	0	477267	0	226105
2.87	2.87	0	135	0	135	0	500	1	400	0	1500000	0	0	FALSE	1	0	0.01	0.5	0.494583	4000	300	0	0	300	0.821918	602.033	604.843	607.849	611.056	614.467	618.088	621.924	625.98	630.261	634.773	6171.27	3131.03	448760	65.994	0.679999	0.907539	599.415	484676	0	0	0	477907	0	225069
2.87	2.87	0	135	0	135	0	500	1	400	0	1500000	0	0	FALSE	1	0	0.01	0.5	0.494551	4000	301	0	0	301	0.824658	599.415	602.033	604.843	607.849	611.056	614.467	618.088	621.924	625.98	630.261	6135.92	3110.72	449827	66.151	0.679999	0.902339	596.985	485273	0	0	0	478541	0	224037
2.87	2.87	0	135	0	135	0	500	1	400	0	1500000	0	0	FALSE	1	0	0.01	0.5	0.49452	4000	302	0	0	302	0.827397	596.985	599.415	602.033	604.843	607.849	611.056	614.467	618.088	621.924	625.98	6102.64	3091.52	450890	66.3072	0.679999	0.897446	594.739	485868	0	0	0	479172	0	223008
2.87	2.87	0	135	0	135	0	500	1	400	0	1500000	0	0	FALSE	1	0	0.01	0.5	0.49449	4000	303	0	0	303	0.830137	594.739	596.985	599.415	602.033	604.843	607.849	611.056	614.467	618.088	621.924	6071.4	3073.38	451947	66.4627	0.679999	0.892852	592.674	486461	0	0	0	479798	0	221982
2.87	2.87	0	135	0	135	0	500	1	400	0	1500000	0	0	FALSE	1	0	0.01	0.5	0.494462	4000	304	0	0	304	0.832877	592.674	594.739	596.985	599.415	602.033	604.843	607.849	611.056	614.467	618.088	6042.15	3056.3	452999	66.6173	0.679999	0.88855	590.786	487051	0	0	0	480420	0	220959
2.87	2.87	0	135	0	135	0	500	1	400	0	1500000	0	0	FALSE	1	0	0.01	0.5	0.494435	4000	305	0	0	305	0.835616	590.786	592.674	594.739	596.985	599.415	602.033	604.843	607.849	611.056	614.467	6014.85	3040.25	454045	66.7712	0.679999	0.884535	589.072	487641	0	0	0	481038	0	219941
2.87	2.87	0	135	0	135	0	500	1	400	0	1500000	0	0	FALSE	1	0	0.01	0.5	0.494411	4000	306	0	0	306	0.838356	589.072	590.786	592.674	594.739	596.985	599.415	602.033	604.843	607.849	611.056	5989.46	3025.2	455085	66.9241	0.679999	0.880801	587.529	488228	0	0	0	481652	0	218926
2.87	2.87	0	135	0	135	0	500	1	400	0	1500000	0	0	FALSE	1	0	0.01	0.5	0.494387	4000	307	0	0	307	0.841096	587.529	589.072	590.786	592.674	594.739	596.985	599.415	602.033	604.843	607.849	5965.93	3011.13	456119	67.0762	0.679999	0.877341	586.154	488814	0	0	0	482263	0	217915
2.87	2.87	0	135	0	135	0	500	1	400	0	1500000	0	0	FALSE	1	0	0.01	0.5	0.494365	4000	308	0	0	308	0.843836	586.154	587.529	589.072	590.786	592.674	594.739	596.985	599.415	602.033	604.843	5944.23	2998.02	457147	67.2274	0.679999	0.874151	584.945	489399	0	0	0	482871	0	216909
2.87	2.87	0	135	0	135	0	500	1	400	0	1500000	0	0	FALSE	1	0	0.01	0.5	0.494345	4000	309	0	0	309	0.846575	584.945	586.154	587.529	589.072	590.786	592.674	594.739	596.985	599.415	602.033	5924.34	2985.85	458169	67.3776	0.679999	0.871225	583.898	489983	0	0	0	483476	0	215907
2.87	2.87	0	135	0	135	0	500	1	400	0	1500000	0	0	FALSE	1	0	0.01	0.5	0.494326	4000	310	0	0	310	0.849315	583.898	584.945	586.154	587.529	589.072	590.786	592.674	594.739	596.985	599.415	5906.2	2974.6	459184	67.527	0.679999	0.868557	583.011	490566	0	0	0	484078	0	214910
2.87	2.87	0	135	0	135	0	500	1	400	0	1500000	0	0	FALSE	1	0	0.01	0.5	0.494309	4000	311	0	0	311	0.852055	583.011	583.898	584.945	586.154	587.529	589.072	590.786	592.674	594.739	596.985	5889.79	2964.26	460193	67.6753	0.679999	0.866145	582.281	491148	0	0	0	484677	0	213917
2.87	2.87	0	135	0	135	0	500	1	400	0	1500000	0	0	FALSE	1	0	0.01	0.5	0.494293	4000	312	0	0	312	0.854795	582.281	583.011	583.898	584.945	586.154	587.529	589.072	590.786	592.674	594.739	5875.09	2954.8	461195	67.8227	0.679999	0.863983	581.707	491730	0	0	0	485274	0	212930
2.87	2.87	0	135	0	135	0	500	1	400	0	1500000	0	0	FALSE	1	0	0.01	0.5	0.494279	4000	313	0	0	313	0.857534	581.707	582.281	583.011	583.898	584.945	586.154	587.529	589.072	590.786	592.674	5862.06	2946.22	462191	67.9691	0.679999	0.862066	581.287	492311	0	0	0	485869	0	211947
2.87	2.87	0	135	0	135	0	500	1	400	0	1500000	0	0	FALSE	1	0	0.01	0.5	0.494266	4000	314	0	0	314	0.860274	581.287	581.707	582.281	583.011	583.898	584.945	586.154	587.529	589.072	590.786	5850.67	2938.49	463180	68.1145	0.679999	0.860392	581.018	492892	0	0	0	486462	0	210970
2.87	2.87	0	135	0	135	0	500	1	400	0	1500000	0	0	FALSE	1	0	0.01	0.5	0.494255	4000	315	0	0	315	0.863014	581.018	581.287	581.707	582.281	583.011	583.898	584.945	586.154	587.529	589.072	5840.9	2931.6	464161	68.2589	0.679999	0.858955	580.899	493473	0	0	0	487052	0	209998
2.87	2.87	0	135	0	135	0	500	1	400	0	1500000	0	0	FALSE	1	0	0.01	0.5	0.494246	4000	316	0	0	316	0.865753	580.899	581.018	581.287	581.707	582.281	583.011	583.898	584.945	586.154	587.529	5832.73	2925.54	465136	68.4022	0.679999	0.857753	580.927	494054	0	0	0	487642	0	209031
2.87	2.87	0	135	0	135	0	500	1	400	0	1500000	0	0	FALSE	1	0	0.01	0.5	0.494238	4000	317	0	0	317	0.868493	580.927	580.899	581.018	581.287	581.707	582.281	583.011	583.898	584.945	586.154	5826.13	2920.29	466103	68.5445	0.679999	0.856782	581.101	494635	0	0	0	488229	0	208071
2.87	2.87	0	135	0	135	0	500	1	400	0	1500000	0	0	FALSE	1	0	0.01	0.5	0.494232	4000	318	0	0	318	0.871233	581.101	580.927	580.899	581.018	581.287	581.707	582.281	583.011	583.898	584.945	5821.07	2915.84	467063	68.6857	0.679999	0.856039	581.42	495217	0	0	0	488815	0	207115
2.87	2.87	0	135	0	135	0	500	1	400	0	1500000	0	0	FALSE	1	0	0.01	0.5	0.494227	4000	319	0	0	319	0.873973	581.42	581.101	580.927	580.899	581.018	581.287	581.707	582.281	583.011	583.898	5817.55	2912.18	468016	68.8258	0.679999	0.855521	581.883	495799	0	0	0	489400	0	206166
2.87	2.87	0	135	0	135	0	500	1	400	0	1500000	0	0	FALSE	1	0	0.01	0.5	0.494223	4000	320	0	0	320	0.876712	581.883	581.42	581.101	580.927	580.899	581.018	581.287	581.707	582.281	583.011	5815.53	2909.3	468962	68.9648	0.679999	0.855224	582.487	496381	0	0	0	489984	0	205223
2.87	2.87	0	135	0	135	0	500	1	400	0	1500000	0	0	FALSE	1	0	0.01	0.5	0.494221	4000	321	0	0	321	0.879452	582.487	581.883	581.42	581.101	580.927	580.899	581.018	581.287	581.707	582.281	5815.01	2907.19	469899	69.1027	0.679999	0.855147	583.231	496964	0	0	0	490567	0	204286
2.87	2.87	0	135	0	135	0	500	1	400	0	1500000	0	0	FALSE	1	0	0.01	0.5	0.494221	4000	322	0	0	322	0.882192	583.231	582.487	581.883	581.42	581.101	580.927	580.899	581.018	581.287	581.707	5815.96	2905.84	470829	69.2395	0.679999	0.855287	584.115	497548	0	0	0	491149	0	203355
2.87	2.87	0	135	0	135	0	500	1	400	0	1500000	0	0	FALSE	1	0	0.01	0.5	0.494222	4000	323	0	0	323	0.884932	584.115	583.231	582.487	581.883	581.42	581.101	580.927	580.899	581.018	581.287	5818.37	2905.23	471751	69.3751	0.679999	0.855641	585.137	498134	0	0	0	491731	0	202430
2.87	2.87	0	135	0	135	0	500	1	400	0	1500000	0	0	FALSE	1	0	0.01	0.5	0.494224	4000	324	0	0	324	0.887671	585.137	584.115	583.231	582.487	581.883	581.42	581.101	580.927	580.899	581.018	5822.22	2905.37	472666	69.5096	0.679999	0.856207	586.297	498720	0	0	0	492312	0	201512
2.87	2.87	0	135	0	135	0	500	1	400	0	1500000	0	0	FALSE	1	0	0.01	0.5	0.494228	4000	325	0	0	325	0.890411	586.297	585.137	584.115	583.231	582.487	581.883	581.42	581.101	580.927	580.899	5827.5	2906.23	473572	69.6429	0.679999	0.856983	587.593	499307	0	0	0	492893	0	200600
2.87	2.87	0	135	0	135	0	500	1	400	0	1500000	0	0	FALSE	1	0	0.01	0.5	0.494233	4000	326	0	0	326	0.893151	587.593	586.297	585.137	584.115	583.231	582.487	581.883	581.42	581.101	580.927	5834.19	2907.82	474471	69.775	0.679999	0.857968	589.024	499897	0	0	0	493474	0	199695
2.87	2.87	0	135	0	135	0	500	1	400	0	1500000	0	0	FALSE	1	0	0.01	0.5	0.494239	4000	327	0	0	327	0.89589	589.024	587.593	586.297	585.137	584.115	583.231	582.487	581.883	581.42	581.101	5842.29	2910.12	475361	69.9059	0.679999	0.859159	590.591	500487	0	0	0	494055	0	198797
2.87	2.87	0	135	0	135	0	500	1	400	0	1500000	0	0	FALSE	1	0	0.01	0.5	0.494247	4000	328	0	0	328	0.89863	590.591	589.024	587.593	586.297	585.137	584.115	583.231	582.487	581.883	581.42	5851.78	2913.14	476243	70.0356	0.679999	0.860554	592.291	501079	0	0	0	494636	0	197906
2.87	2.87	0	135	0	135	0	500	1	400	0	1500000	0	0	FALSE	1	0	0.01	0.5	0.494257	4000	329	0	0	329	0.90137	592.291	590.591	589.024	587.593	586.297	585.137	584.115	583.231	582.487	581.883	5862.65	2916.85	477116	70.1641	0.679999	0.862153	594.125	501674	0	0	0	495218	0	197021
2.87	2.87	0	135	0	135	0	500	1	400	0	1500000	0	0	FALSE	1	0	0.01	0.5	0.494267	4000	330	0	0	330	0.90411	594.125	592.291	590.591	589.024	587.593	586.297	585.137	584.115	583.231	582.487	5874.89	2921.27	477982	70.2913	0.679999	0.863953	596.092	502270	0	0	0	495800	0	196143
2.87	2.87	0	135	0	135	0	500	1	400	0	1500000	0	0	FALSE	1	0	0.01	0.5	0.494279	4000	331	0	0	331	0.906849	596.092	594.125	592.291	590.591	589.024	587.593	586.297	585.137	584.115	583.231	5888.5	2926.37	478838	70.4173	0.679999	0.865954	598.192	502868	0	0	0	496382	0	195273
2.87	2.87	0	135	0	135	0	500	1	400	0	1500000	0	0	FALSE	1	0	0.01	0.5	0.494292	4000	332	0	0	332	0.909589	598.192	596.092	594.125	592.291	590.591	589.024	587.593	586.297	585.137	584.115	5903.46	2932.17	479687	70.5421	0.679999	0.868154	600.423	503468	0	0	0	496965	0	194410
2.87	2.87	0	135	0	135	0	500	1	400	0	1500000	0	0	FALSE	1	0	0.01	0.5	0.494306	4000	333	0	0	333	0.912329	600.423	598.192	596.092	594.125	592.291	590.591	589.024	587.593	586.297	585.137	5919.77	2938.64	480526	70.6655	0.679999	0.870552	602.787	504071	0	0	0	497549	0	193554
2.87	2.87	0	135	0	135	0	500	1	400	0	1500000	0	0	FALSE	1	0	0.01	0.5	0.494322	4000	334	0	0	334	0.915068	602.787	600.423	598.192	596.092	594.125	592.291	590.591	589.024	587.593	586.297	5937.41	2945.8	481357	70.7877	0.679999	0.873148	605.282	504676	0	0	0	498135	0	192705
2.87	2.87	0	135	0	135	0	500	1	400	0	1500000	0	0	FALSE	1	0	0.01	0.5	0.494338	4000	335	0	0	335	0.917808	605.282	602.787	600.423	598.192	596.092	594.125	592.291	590.591	589.024	587.593	5956.4	2953.62	482180	70.9086	0.679999	0.87594	607.908	505284	0	0	0	498721	0	191864
2.87	2.87	0	135	0	135	0	500	1	400	0	1500000	0	0	FALSE	1	0	0.01	0.5	0.494356	4000	336	0	0	336	0.920548	607.908	605.282	602.787	600.423	598.192	596.092	594.125	592.291	590.591	589.024	5976.72	2962.12	482993	71.0283	0.679999	0.878927	610.665	505895	0	0	0	499308	0	191030
2.87	2.87	0	135	0	135	0	500	1	400	0	1500000	0	0	FALSE	1	0	0.01	0.5	0.494375	4000	337	0	0	337	0.923288	610.665	607.908	605.282	602.787	600.423	598.192	596.092	594.125	592.291	590.591	5998.36	2971.29	483797	71.1465	0.679999	0.88211	613.554	506508	0	0	0	499898	0	190204
2.87	2.87	0	135	0	135	0	500	1	400	0	1500000	0	0	FALSE	1	0	0.01	0.5	0.494395	4000	338	0	0	338	0.926027	613.554	610.665	607.908	605.282	602.787	600.423	598.192	596.092	594.125	592.291	6021.32	2981.12	484593	71.2635	0.679999	0.885487	616.573	507125	0	0	0	500488	0	189386
2.87	2.87	0	135	0	135	0	500	1	400	0	1500000	0	0	FALSE	1	0	0.01	0.5	0.494416	4000	339	0	0	339	0.928767	616.573	613.554	610.665	607.908	605.282	602.787	600.423	598.192	596.092	594.125	6045.6	2991.62	485379	71.3791	0.679999	0.889058	619.723	507745	0	0	0	501080	0	188576
2.87	2.87	0	135	0	135	0	500	1	400	0	1500000	0	0	FALSE	1	0	0.01	0.5	0.494439	4000	340	0	0	340	0.931507	619.723	616.573	613.554	610.665	607.908	605.282	602.787	600.423	598.192	596.092	6071.2	3002.78	486156	71.4934	0.679999	0.892822	623.004	508368	0	0	0	501675	0	187773
2.87	2.87	0	135	0	135	0	500	1	400	0	1500000	0	0	FALSE	1	0	0.01	0.5	0.494462	4000	341	0	0	341	0.934247	623.004	619.723	616.573	613.554	610.665	607.908	605.282	602.787	600.423	598.192	6098.11	3014.59	486924	71.6063	0.679999	0.89678	626.416	508994	0	0	0	502271	0	186978
2.87	2.87	0	135	0	135	0	500	1	400	0	1500000	0	0	FALSE	1	0	0.01	0.5	0.494486	4000	342	0	0	342	0.936986	626.416	623.004	619.723	616.573	613.554	610.665	607.908	605.282	602.787	600.423	6126.33	3027.07	487682	71.7179	0.679999	0.90093	629.959	509624	0	0	0	502869	0	186191
2.87	2.87	0	135	0	135	0	500	1	400	0	1500000	0	0	FALSE	1	0	0.01	0.5	0.494511	4000	343	0	0	343	0.939726	629.959	626.416	623.004	619.723	616.573	613.554	610.665	607.908	605.282	602.787	6155.87	3040.2	488432	71.8281	0.679999	0.905274	633.633	510258	0	0	0	503469	0	185412
2.87	2.87	0	135	0	135	0	500	1	400	0	1500000	0	0	FALSE	1	0	0.01	0.5	0.494537	4000	344	0	0	344	0.942466	633.633	629.959	626.416	623.004	619.723	616.573	613.554	610.665	607.908	605.282	6186.72	3053.98	489172	71.9369	0.679999	0.90981	637.439	510895	0	0	0	504072	0	184642
2.87	2.87	0	135	0	135	0	500	1	400	0	1500000	0	0	FALSE	1	0	0.01	0.5	0.494564	4000	345	0	0	345	0.945205	637.439	633.633	629.959	626.416	623.004	619.723	616.573	613.554	610.665	607.908	6218.87	3068.42	489902	72.0443	0.679999	0.914539	641.376	511537	0	0	0	504677	0	183879
2.87	2.87	0	135	0	135	0	500	1	400	0	1500000	0	0	FALSE	1	0	0.01	0.5	0.494592	4000	346	0	0	346	0.947945	641.376	637.439	633.633	629.959	626.416	623.004	619.723	616.573	613.554	610.665	6252.34	3083.52	490622	72.1503	0.679999	0.919461	645.445	512182	0	0	0	505285	0	183125
2.87	2.87	0	135	0	135	0	500	1	400	0	1500000	0	0	FALSE	1	0	0.01	0.5	0.494621	4000	347	0	0	347	0.950685	645.445	641.376	637.439	633.633	629.959	626.416	623.004	619.723	616.573	613.554	6287.12	3099.27	491334	72.2548	0.679999	0.924575	649.647	512832	0	0	0	505896	0	182379
2.87	2.87	0	135	0	135	0	500	1	400	0	1500000	0	0	FALSE	1	0	0.01	0.5	0.49465	4000	348	0	0	348	0.953425	649.647	645.445	641.376	637.439	633.633	629.959	626.416	623.004	619.723	616.573	6323.21	3115.67	492035	72.358	0.679999	0.929883	653.981	513486	0	0	0	506509	0	181642
2.87	2.87	0	135	0	135	0	500	1	400	0	1500000	0	0	FALSE	1	0	0.01	0.5	0.49468	4000	349	0	0	349	0.956164	653.981	649.647	645.445	641.376	637.439	633.633	629.959	626.416	623.004	619.723	6360.62	3132.73	492726	72.4597	0.679999	0.935384	658.448	514144	0	0	0	507126	0	180913
2.87	2.87	0	135	0	135	0	500	1	400	0	1500000	0	0	FALSE	1	0	0.01	0.5	0.494711	4000	350	0	0	350	0.958904	658.448	653.981	649.647	645.445	641.376	637.439	633.633	629.959	626.416	623.004	6399.35	3150.45	493408	72.5599	0.679999	0.941079	663.048	514807	0	0	0	507746	0	180193
2.87	2.87	0	135	0	135	0	500	1	400	0	1500000	0	0	FALSE	1	0	0.01	0.5	0.494743	4000	351	0	0	351	0.961644	663.048	658.448	653.981	649.647	645.445	641.376	637.439	633.633	629.959	626.416	6439.39	3168.82	494080	72.6587	0.679999	0.946968	667.782	515475	0	0	0	508369	0	179481
2.87	2.87	0	135	0	135	0	500	1	400	0	1500000	0	0	FALSE	1	0	0.01	0.5	0.494775	4000	352	0	0	352	0.964384	667.782	663.048	658.448	653.981	649.647	645.445	641.376	637.439	633.633	629.959	6480.76	3187.85	494741	72.756	0.679999	0.953051	672.651	516148	0	0	0	508995	0	178778
2.87	2.87	0	135	0	135	0	500	1	400	0	1500000	0	0	FALSE	1	0	0.01	0.5	0.494808	4000	353	0	0	353	0.967123	672.651	667.782	663.048	658.448	653.981	649.647	645.445	641.376	637.439	633.633	6523.45	3207.54	495393	72.8518	0.679999	0.95933	677.653	516825	0	0	0	509625	0	178084
2.87	2.87	0	135	0	135	0	500	1	400	0	1500000	0	0	FALSE	1	0	0.01	0.5	0.494842	4000	354	0	0	354	0.969863	677.653	672.651	667.782	663.048	658.448	653.981	649.647	645.445	641.376	637.439	6567.47	3227.89	496035	72.9461	0.679999	0.965803	682.791	517508	0	0	0	510259	0	177398
2.87	2.87	0	135	0	135	0	500	1	400	0	1500000	0	0	FALSE	1	0	0.01	0.5	0.494876	4000	355	0	0	355	0.972603	682.791	677.653	672.651	667.782	663.048	658.448	653.981	649.647	645.445	641.376	6612.82	3248.9	496666	73.039	0.679999	0.972473	688.065	518196	0	0	0	510896	0	176721
2.87	2.87	0	135	0	135	0	500	1	400	0	1500000	0	0	FALSE	1	0	0.01	0.5	0.494911	4000	356	0	0	356	0.975342	688.065	682.791	677.653	672.651	667.782	663.048	658.448	653.981	649.647	645.445	6659.51	3270.57	497287	73.1303	0.679999	0.979339	693.474	518890	0	0	0	511538	0	176054
2.87	2.87	0	135	0	135	0	500	1	400	0	1500000	0	0	FALSE	1	0	0.01	0.5	0.494946	4000	357	0	0	357	0.978082	693.474	688.065	682.791	677.653	672.651	667.782	663.048	658.448	653.981	649.647	6707.54	3292.91	497897	73.2201	0.679999	0.986402	699.02	519589	0	0	0	512183	0	175395
2.87	2.87	0	135	0	135	0	500	1	400	0	1500000	0	0	FALSE	1	0	0.01	0.5	0.494982	4000	358	0	0	358	0.980822	699.02	693.474	688.065	682.791	677.653	672.651	667.782	663.048	658.448	653.981	6756.91	3315.91	498498	73.3084	0.679999	0.993662	704.703	520293	0	0	0	512833	0	174745
2.87	2.87	0	135	0	135	0	500	1	400	0	1500000	0	0	FALSE	1	0	0.01	0.5	0.495018	4000	359	0	0	359	0.983562	704.703	699.02	693.474	688.065	682.791	677.653	672.651	667.782	663.048	658.448	6807.64	3339.58	499087	73.3951	0.679999	1.00112	710.524	521004	0	0	0	513487	0	174105
2.87	2.87	0	135	0	135	0	500	1	400	0	1500000	0	0	FALSE	1	0	0.01	0.5	0.495055	4000	360	0	0	360	0.986301	710.524	704.703	699.02	693.474	688.065	682.791	677.653	672.651	667.782	663.048	6859.71	3363.93	499666	73.4803	0.679999	1.00878	716.483	521720	0	0	0	514145	0	173474
2.87	2.87	0	135	0	135	0	500	1	400	0	1500000	0	0	FALSE	1	0	0.01	0.5	0.495092	4000	361	0	0	361	0.989041	716.483	710.524	704.703	699.02	693.474	688.065	682.791	677.653	672.651	667.782	6913.15	3388.94	500235	73.5639	0.679999	1.01664	722.581	522443	0	0	0	514808	0	172852
2.87	2.87	0	135	0	135	0	500	1	400	0	1500000	0	0	FALSE	1	0	0.01	0.5	0.49513	4000	362	0	0	362	0.991781	722.581	716.483	710.524	704.703	699.02	693.474	688.065	682.791	677.653	672.651	6967.94	3414.63	500793	73.6459	0.679999	1.0247	728.818	523172	0	0	0	515476	0	172239
2.87	2.87	0	135	0	135	0	500	1	400	0	1500000	0	0	FALSE	1	0	0.01	0.5	0.495168	4000	363	0	0	363	0.994521	728.818	722.581	716.483	710.524	704.703	699.02	693.474	688.065	682.791	677.653	7024.11	3441	501340	73.7263	0.679999	1.03296	735.194	523907	0	0	0	516149	0	171636
2.87	2.87	0	135	0	135	0	500	1	400	0	1500000	0	0	FALSE	1	0	0.01	0.5	0.495206	4000	364	0	0	364	0.99726	735.194	728.818	722.581	716.483	710.524	704.703	699.02	693.474	688.065	682.791	7081.65	3468.05	501876	73.8052	0.679999	1.04142	741.712	524649	0	0	0	516826	0	171042
2.87	2.87	0	135	0	135	0	500	1	400	0	1500000	0	0	FALSE	1	0	0.01	0.5	0.495245	4000	365	0	0	365	1	741.712	735.194	728.818	722.581	716.483	710.524	704.703	699.02	693.474	688.065	7140.57	3495.79	502401	73.8824	0.679999	1.05008	748.37	525397	0	0	0	517509	0	170458
2.87	2.87	0	135	0	135	0	500	1	400	0	1500000	0	0.0074	FALSE	1	0.0074	0.01	0.5	0.495283	4000	366	0	1500000	366	1.00274	748.37	741.712	735.194	728.818	722.581	716.483	710.524	704.703	699.02	693.474	7200.88	3524.2	502916	73.9581	0.679999	1.05895	755.169	526152	3721.57	3721.57	1500000	518197	0.713055	169884
2.87	2.87	0	135	0	135	0	500	1	400	0	1500000	0	0.0074	0.0074	1	0.0074	0.01	0.5	0.495323	4000	367	0	0	367	1.00548	755.169	748.37	741.712	735.194	728.818	722.581	716.483	710.524	704.703	699.02	7262.57	3553.31	499697	73.4848	0.678382	1.06802	756.476	526909	3697.76	7419.33	1.4963e+06	518891	1.40969	169319
2.87	2.87	0	135	0	135	0	500	1	400	0	1500000	0	0.0074	0.0074	1	0.0074	0.01	0.5	0.495362	4000	368	0	0	368	1.00822	756.476	755.169	748.37	741.712	735.194	728.818	722.581	716.483	710.524	704.703	7320.03	3583.11	496525	73.0182	0.676777	1.07647	757.915	527666	3674.28	11093.6	1.49263e+06	519590	2.09044	168763
2.87	2.87	0	135	0	135	0	500	1	400	0	1500000	0	0.0074	0.0074	1	0.0074	0.01	0.5	0.495398	4000	369	0	0	369	1.01096	757.915	756.476	755.169	748.37	741.712	735.194	728.818	722.581	716.483	710.524	7373.24	3613.6	493397	72.5583	0.675185	1.0843	759.494	528426	3651.14	14744.8	1.48898e+06	520294	2.75582	168218
2.87	2.87	0	135	0	135	0	500	1	400	0	1500000	0	0.0074	0.0074	1	0.0074	0.01	0.5	0.495431	4000	370	0	0	370	1.0137	759.494	757.915	756.476	755.169	748.37	741.712	735.194	728.818	722.581	716.483	7422.21	3644.79	490314	72.105	0.673604	1.0915	761.21	529187	3628.33	18373.1	1.48535e+06	521005	3.40634	167683
2.87	2.87	0	135	0	135	0	500	1	400	0	1500000	0	0.0074	0.0074	1	0.0074	0.01	0.5	0.495461	4000	371	0	0	371	1.01644	761.21	759.494	757.915	756.476	755.169	748.37	741.712	735.194	728.818	722.581	7466.94	3676.67	487275	71.658	0.672035	1.09808	763.061	529950	3605.83	21978.9	1.48174e+06	521721	4.04246	167157
2.87	2.87	0	135	0	135	0	500	1	400	0	1500000	0	0.0074	0.0074	1	0.0074	0.01	0.5	0.495488	4000	372	0	0	372	1.01918	763.061	761.21	759.494	757.915	756.476	755.169	748.37	741.712	735.194	728.818	7507.42	3709.26	484278	71.2173	0.670479	1.10403	765.047	530715	3583.66	25562.6	1.47816e+06	522444	4.66464	166641
2.87	2.87	0	135	0	135	0	500	1	400	0	1500000	0	0.0074	0.0074	1	0.0074	0.01	0.5	0.495512	4000	373	0	0	373	1.02192	765.047	763.061	761.21	759.494	757.915	756.476	755.169	748.37	741.712	735.194	7543.65	3736.92	481324	70.7828	0.668935	1.10936	766.379	531482	3561.8	29124.4	1.4746e+06	523173	5.27331	166136
2.87	2.87	0	135	0	135	0	500	1	400	0	1500000	0	0.0074	0.0074	1	0.0074	0.01	0.5	0.495533	4000	374	0	0	374	1.02466	766.379	765.047	763.061	761.21	759.494	757.915	756.476	755.169	748.37	741.712	7574.83	3759.64	478411	70.3545	0.667403	1.11394	767.07	532249	3540.24	32664.6	1.47106e+06	523908	5.86888	165640
2.87	2.87	0	135	0	135	0	500	1	400	0	1500000	0	0.0074	0.0074	1	0.0074	0.01	0.5	0.495551	4000	375	0	0	375	1.0274	767.07	766.379	765.047	763.061	761.21	759.494	757.915	756.476	755.169	748.37	7600.19	3777.42	475541	69.9324	0.665884	1.11767	767.134	533016	3519.01	36183.6	1.46754e+06	524650	6.45175	165155
2.87	2.87	0	135	0	135	0	500	1	400	0	1500000	0	0.0074	0.0074	1	0.0074	0.01	0.5	0.495566	4000	376	0	0	376	1.03014	767.134	767.07	766.379	765.047	763.061	761.21	759.494	757.915	756.476	755.169	7618.96	3790.26	472713	69.5166	0.664378	1.12043	766.582	533782	3498.08	39681.7	1.46404e+06	525398	7.02231	164680
2.87	2.87	0	135	0	135	0	500	1	400	0	1500000	0	0.0074	0.0074	1	0.0074	0.01	0.5	0.495577	4000	377	0	0	377	1.03288	766.582	767.134	767.07	766.379	765.047	763.061	761.21	759.494	757.915	756.476	7630.37	3798.16	469928	69.1069	0.662884	1.12211	765.429	534548	3477.46	43159.2	1.46056e+06	526153	7.58092	164215
2.87	2.87	0	135	0	135	0	500	1	400	0	1500000	0	0.0074	0.0074	1	0.0074	0.01	0.5	0.495583	4000	378	0	0	378	1.03562	765.429	766.582	767.134	767.07	766.379	765.047	763.061	761.21	759.494	757.915	7639.32	3806.73	467184	68.7035	0.661402	1.12343	764.451	535312	3457.16	46616.3	1.45711e+06	526910	8.12801	163755
2.87	2.87	0	135	0	135	0	500	1	400	0	1500000	0	0.0074	0.0074	1	0.0074	0.01	0.5	0.495589	4000	379	0	0	379	1.03836	764.451	765.429	766.582	767.134	767.07	766.379	765.047	763.061	761.21	759.494	7645.86	3815.19	464483	68.3062	0.659934	1.12439	763.482	536076	3437.17	50053.5	1.45367e+06	527667	8.66394	163300
2.87	2.87	0	135	0	135	0	500	1	400	0	1500000	0	0.0074	0.0074	1	0.0074	0.01	0.5	0.495592	4000	380	0	0	380	1.0411	763.482	764.451	765.429	766.582	767.134	767.07	766.379	765.047	763.061	761.21	7649.85	3822.77	461822	67.9149	0.658478	1.12498	762.365	536838	3417.48	53471	1.45025e+06	528427	9.18905	162850
2.87	2.87	0	135	0	135	0	500	1	400	0	1500000	0	0.0074	0.0074	1	0.0074	0.01	0.5	0.495595	4000	381	0	0	381	1.04384	762.365	763.482	764.451	765.429	766.582	767.134	767.07	766.379	765.047	763.061	7651	3828.69	459201	67.5295	0.657035	1.12515	760.949	537599	3398.09	56869.1	1.44685e+06	529188	9.70366	162405
2.87	2.87	0	135	0	135	0	500	1	400	0	1500000	0	0.0074	0.0074	1	0.0074	0.01	0.5	0.495595	4000	382	0	0	382	1.04658	760.949	762.365	763.482	764.451	765.429	766.582	767.134	767.07	766.379	765.047	7648.89	3832.21	456621	67.1501	0.655605	1.12483	759.09	538358	3379	60248.1	1.44347e+06	529951	10.2081	161965
2.87	2.87	0	135	0	135	0	500	1	400	0	1500000	0	0.0074	0.0074	1	0.0074	0.01	0.5	0.495594	4000	383	0	0	383	1.04932	759.09	760.949	762.365	763.482	764.451	765.429	766.582	767.134	767.07	766.379	7642.93	3832.59	454081	66.7765	0.654187	1.12396	756.648	539115	3360.2	63608.3	1.44011e+06	530716	10.7026	161530
2.87	2.87	0	135	0	135	0	500	1	400	0	1500000	0	0.0074	0.0074	1	0.0074	0.01	0.5	0.495591	4000	384	0	0	384	1.05205	756.648	759.09	760.949	762.365	763.482	764.451	765.429	766.582	767.134	767.07	7633.2	3830.67	451581	66.4089	0.652783	1.12253	753.795	539869	3341.7	66950	1.43677e+06	531483	11.1875	161100
2.87	2.87	0	135	0	135	0	500	1	400	0	1500000	0	0.0074	0.0074	1	0.0074	0.01	0.5	0.495585	4000	385	0	0	385	1.05479	753.795	756.648	759.09	760.949	762.365	763.482	764.451	765.429	766.582	767.134	7619.93	3827.08	449121	66.0471	0.651391	1.12058	750.664	540619	3323.5	70273.5	1.43345e+06	532250	11.6632	160674
2.87	2.87	0	135	0	135	0	500	1	400	0	1500000	0	0.0074	0.0074	1	0.0074	0.01	0.5	0.495577	4000	386	0	0	386	1.05753	750.664	753.795	756.648	759.09	760.949	762.365	763.482	764.451	765.429	766.582	7603.46	3822.31	446701	65.6912	0.650012	1.11815	747.351	541367	3305.58	73579.1	1.43014e+06	533017	12.1298	160251
2.87	2.87	0	135	0	135	0	500	1	400	0	1500000	0	0.0074	0.0074	1	0.0074	0.01	0.5	0.495568	4000	387	0	0	387	1.06027	747.351	750.664	753.795	756.648	759.09	760.949	762.365	763.482	764.451	765.429	7584.23	3816.68	444320	65.341	0.648646	1.11533	743.92	542111	3287.96	76867	1.42685e+06	533783	12.5877	159831
2.87	2.87	0	135	0	135	0	500	1	400	0	1500000	0	0.0074	0.0074	1	0.0074	0.01	0.5	0.495557	4000	388	0	0	388	1.06301	743.92	747.351	750.664	753.795	756.648	759.09	760.949	762.365	763.482	764.451	7562.72	3810.34	441977	64.9966	0.647293	1.11216	740.4	542851	3270.63	80137.6	1.42358e+06	534549	13.0371	159412
2.87	2.87	0	135	0	135	0	500	1	400	0	1500000	0	0.0074	0.0074	1	0.0074	0.01	0.5	0.495544	4000	389	0	0	389	1.06575	740.4	743.92	747.351	750.664	753.795	756.648	759.09	760.949	762.365	763.482	7538.67	3802.53	439673	64.6577	0.645953	1.10863	736.646	543588	3253.58	83391.2	1.42033e+06	535313	13.4783	158996
2.87	2.87	0	135	0	135	0	500	1	400	0	1500000	0	0.0074	0.0074	1	0.0074	0.01	0.5	0.49553	4000	390	0	0	390	1.06849	736.646	740.4	743.92	747.351	750.664	753.795	756.648	759.09	760.949	762.365	7511.83	3792.85	437407	64.3245	0.644626	1.10468	732.578	544320	3236.82	86628	1.41709e+06	536077	13.9116	158581
2.87	2.87	0	135	0	135	0	500	1	400	0	1500000	0	0.0074	0.0074	1	0.0074	0.01	0.5	0.495514	4000	391	0	0	391	1.07123	732.578	736.646	740.4	743.92	747.351	750.664	753.795	756.648	759.09	760.949	7482.04	3781.15	435179	63.9969	0.643311	1.1003	728.175	545048	3220.33	89848.4	1.41387e+06	536839	14.337	158169
2.87	2.87	0	135	0	135	0	500	1	400	0	1500000	0	0.0074	0.0074	1	0.0074	0.01	0.5	0.495497	4000	392	0	0	392	1.07397	728.175	732.578	736.646	740.4	743.92	747.351	750.664	753.795	756.648	759.09	7449.27	3767.55	432989	63.6748	0.64201	1.09548	723.464	545772	3204.12	93052.5	1.41067e+06	537600	14.7549	157758
2.87	2.87	0	135	0	135	0	500	1	400	0	1500000	0	0.0074	0.0074	1	0.0074	0.01	0.5	0.495477	4000	393	0	0	393	1.07671	723.464	728.175	732.578	736.646	740.4	743.92	747.351	750.664	753.795	756.648	7413.64	3752.38	430836	63.3581	0.640721	1.09024	718.509	546490	3188.19	96240.7	1.40748e+06	538359	15.1655	157349
2.87	2.87	0	135	0	135	0	500	1	400	0	1500000	0	0.0074	0.0074	1	0.0074	0.01	0.5	0.495456	4000	394	0	0	394	1.07945	718.509	723.464	728.175	732.578	736.646	740.4	743.92	747.351	750.664	753.795	7375.5	3736.13	428720	63.047	0.639445	1.08463	713.408	547204	3172.53	99413.2	1.40431e+06	539116	15.5691	156940
2.87	2.87	0	135	0	135	0	500	1	400	0	1500000	0	0.0074	0.0074	1	0.0074	0.01	0.5	0.495432	4000	395	0	0	395	1.08219	713.408	718.509	723.464	728.175	732.578	736.646	740.4	743.92	747.351	750.664	7335.11	3718.98	426641	62.7412	0.638182	1.07869	708.192	547912	3157.14	102570	1.40115e+06	539870	15.9657	156531
2.87	2.87	0	135	0	135	0	500	1	400	0	1500000	0	0.0074	0.0074	1	0.0074	0.01	0.5	0.495407	4000	396	0	0	396	1.08493	708.192	713.408	718.509	723.464	728.175	732.578	736.646	740.4	743.92	747.351	7292.64	3700.89	424598	62.4408	0.636932	1.07245	702.858	548615	3142.02	105712	1.39801e+06	540620	16.3557	156122
2.87	2.87	0	135	0	135	0	500	1	400	0	1500000	0	0.0074	0.0074	1	0.0074	0.01	0.5	0.495381	4000	397	0	0	397	1.08767	702.858	708.192	713.408	718.509	723.464	728.175	732.578	736.646	740.4	743.92	7248.15	3681.72	422591	62.1456	0.635694	1.0659	697.374	549312	3127.17	108840	1.39488e+06	541368	16.7392	155713
2.87	2.87	0	135	0	135	0	500	1	400	0	1500000	0	0.0074	0.0074	1	0.0074	0.01	0.5	0.495353	4000	398	0	0	398	1.09041	697.374	702.858	708.192	713.408	718.509	723.464	728.175	732.578	736.646	740.4	7201.6	3661.26	420619	61.8557	0.634469	1.05906	691.707	550004	3112.58	111952	1.39177e+06	542112	17.1164	155304
2.87	2.87	0	135	0	135	0	500	1	400	0	1500000	0	0.0074	0.0074	1	0.0074	0.01	0.5	0.495323	4000	399	0	0	399	1.09315	691.707	697.374	702.858	708.192	713.408	718.509	723.464	728.175	732.578	736.646	7152.91	3639.37	418683	61.5709	0.633257	1.0519	685.827	550690	3098.25	115050	1.38867e+06	542852	17.4874	154894
2.87	2.87	0	135	0	135	0	500	1	400	0	1500000	0	0.0074	0.0074	1	0.0074	0.01	0.5	0.495291	4000	400	0	0	400	1.09589	685.827	691.707	697.374	702.858	708.192	713.408	718.509	723.464	728.175	732.578	7102.09	3616.13	416782	61.2913	0.632058	1.04442	679.754	551370	3084.18	118135	1.38559e+06	543589	17.8525	154483
2.87	2.87	0	135	0	135	0	500	1	400	0	1500000	0	0.0074	0.0074	1	0.0074	0.01	0.5	0.495258	4000	401	0	0	401	1.09863	679.754	685.827	691.707	697.374	702.858	708.192	713.408	718.509	723.464	728.175	7049.27	3591.75	414915	61.0168	0.630871	1.03666	673.526	552043	3070.37	121205	1.38252e+06	544321	18.2119	154071
2.87	2.87	0	135	0	135	0	500	1	400	0	1500000	0	0.0074	0.0074	1	0.0074	0.01	0.5	0.495223	4000	402	0	0	402	1.10137	673.526	679.754	685.827	691.707	697.374	702.858	708.192	713.408	718.509	723.464	6994.62	3566.43	413082	60.7473	0.629696	1.02862	667.184	552710	3056.81	124262	1.37946e+06	545049	18.5656	153658
2.87	2.87	0	135	0	135	0	500	1	400	0	1500000	0	0.0074	0.0074	1	0.0074	0.01	0.5	0.495186	4000	403	0	0	403	1.10411	667.184	673.526	679.754	685.827	691.707	697.374	702.858	708.192	713.408	718.509	6938.34	3540.34	411284	60.4828	0.628534	1.02034	660.757	553371	3043.5	127305	1.37642e+06	545773	18.9139	153244
2.87	2.87	0	135	0	135	0	500	1	400	0	1500000	0	0.0074	0.0074	1	0.0074	0.01	0.5	0.495147	4000	404	0	0	404	1.10685	660.757	667.184	673.526	679.754	685.827	691.707	697.374	702.858	708.192	713.408	6880.59	3513.54	409518	60.2232	0.627385	1.01185	654.256	554025	3030.44	130336	1.37339e+06	546491	19.2568	152827
2.87	2.87	0	135	0	135	0	500	1	400	0	1500000	0	0.0074	0.0074	1	0.0074	0.01	0.5	0.495107	4000	405	0	0	405	1.10959	654.256	660.757	667.184	673.526	679.754	685.827	691.707	697.374	702.858	708.192	6821.44	3485.96	407786	59.9685	0.626248	1.00315	647.67	554673	3017.62	133353	1.37037e+06	547205	19.5947	152408
2.87	2.87	0	135	0	135	0	500	1	400	0	1500000	0	0.0074	0.0074	1	0.0074	0.01	0.5	0.495065	4000	406	0	0	406	1.11233	647.67	654.256	660.757	667.184	673.526	679.754	685.827	691.707	697.374	702.858	6760.91	3457.52	406087	59.7186	0.625123	0.99425	640.981	555314	3005.04	136358	1.36736e+06	547913	19.9275	151988
2.87	2.87	0	135	0	135	0	500	1	400	0	1500000	0	0.0074	0.0074	1	0.0074	0.01	0.5	0.495021	4000	407	0	0	407	1.11507	640.981	647.67	654.256	660.757	667.184	673.526	679.754	685.827	691.707	697.374	6699.04	3428.19	404420	59.4734	0.62401	0.985151	634.186	555948	2992.71	139351	1.36437e+06	548616	20.2555	151565
2.87	2.87	0	135	0	135	0	500	1	400	0	1500000	0	0.0074	0.0074	1	0.0074	0.01	0.5	0.494976	4000	408	0	0	408	1.11781	634.186	640.981	647.67	654.256	660.757	667.184	673.526	679.754	685.827	691.707	6635.85	3398	402785	59.233	0.62291	0.975858	627.288	556575	2980.61	142332	1.36139e+06	549313	20.5787	151139
2.87	2.87	0	135	0	135	0	500	1	400	0	1500000	0	0.0074	0.0074	1	0.0074	0.01	0.5	0.494928	4000	409	0	0	409	1.12055	627.288	634.186	640.981	647.67	654.256	660.757	667.184	673.526	679.754	685.827	6571.43	3367.05	401181	58.9971	0.621822	0.966385	620.308	557196	2968.74	145300	1.35842e+06	550005	20.8973	150711
2.87	2.87	0	135	0	135	0	500	1	400	0	1500000	0	0.0074	0.0074	1	0.0074	0.01	0.5	0.494879	4000	410	0	0	410	1.12329	620.308	627.288	634.186	640.981	647.67	654.256	660.757	667.184	673.526	679.754	6505.91	3335.48	399609	58.7659	0.620746	0.95675	613.269	557809	2957.1	148257	1.35546e+06	550691	21.2115	150281
2.87	2.87	0	135	0	135	0	500	1	400	0	1500000	0	0.0074	0.0074	1	0.0074	0.01	0.5	0.494828	4000	411	0	0	411	1.12603	613.269	620.308	627.288	634.186	640.981	647.67	654.256	660.757	667.184	673.526	6439.42	3303.39	398067	58.5392	0.619682	0.946973	606.192	558415	2945.7	151203	1.35252e+06	551371	21.5213	149847
2.87	2.87	0	135	0	135	0	500	1	400	0	1500000	0	0.0074	0.0074	1	0.0074	0.01	0.5	0.494775	4000	412	0	0	412	1.12877	606.192	613.269	620.308	627.288	634.186	640.981	647.67	654.256	660.757	667.184	6372.09	3270.85	396556	58.317	0.61863	0.937071	599.084	559014	2934.51	154138	1.34958e+06	552044	21.8269	149411
2.87	2.87	0	135	0	135	0	500	1	400	0	1500000	0	0.0074	0.0074	1	0.0074	0.01	0.5	0.494721	4000	413	0	0	413	1.13151	599.084	606.192	613.269	620.308	627.288	634.186	640.981	647.67	654.256	660.757	6303.99	3237.85	395075	58.0991	0.617589	0.927056	591.947	559606	2923.55	157061	1.34666e+06	552711	22.1284	148971
2.87	2.87	0	135	0	135	0	500	1	400	0	1500000	0	0.0074	0.0074	1	0.0074	0.01	0.5	0.494664	4000	414	0	0	414	1.13425	591.947	599.084	606.192	613.269	620.308	627.288	634.186	640.981	647.67	654.256	6235.18	3204.38	393623	57.8857	0.616561	0.916937	584.777	560191	2912.81	159974	1.34375e+06	553372	22.4258	148529
2.87	2.87	0	135	0	135	0	500	1	400	0	1500000	0	0.0074	0.0074	1	0.0074	0.01	0.5	0.494606	4000	415	0	0	415	1.13699	584.777	591.947	599.084	606.192	613.269	620.308	627.288	634.186	640.981	647.67	6165.7	3170.43	392201	57.6765	0.615544	0.90672	577.57	560769	2902.28	162876	1.34085e+06	554026	22.7194	148083
2.87	2.87	0	135	0	135	0	500	1	400	0	1500000	0	0.0074	0.0074	1	0.0074	0.01	0.5	0.494546	4000	416	0	0	416	1.13973	577.57	584.777	591.947	599.084	606.192	613.269	620.308	627.288	634.186	640.981	6095.6	3136.03	390807	57.4715	0.614538	0.896411	570.332	561339	2891.97	165768	1.33795e+06	554674	23.0092	147633
2.87	2.87	0	135	0	135	0	500	1	400	0	1500000	0	0.0074	0.0074	1	0.0074	0.01	0.5	0.494484	4000	417	0	0	417	1.14247	570.332	577.57	584.777	591.947	599.084	606.192	613.269	620.308	627.288	634.186	6024.95	3101.24	389442	57.2707	0.613544	0.886021	563.073	561902	2881.87	168650	1.33507e+06	555315	23.2953	147181
2.87	2.87	0	135	0	135	0	500	1	400	0	1500000	0	0.0074	0.0074	1	0.0074	0.01	0.5	0.49442	4000	418	0	0	418	1.14521	563.073	570.332	577.57	584.777	591.947	599.084	606.192	613.269	620.308	627.288	5953.84	3066.14	388104	57.0741	0.612562	0.875564	555.806	562458	2871.97	171522	1.3322e+06	555949	23.5778	146725
2.87	2.87	0	135	0	135	0	500	1	400	0	1500000	0	0.0074	0.0074	1	0.0074	0.01	0.5	0.494354	4000	419	0	0	419	1.14795	555.806	563.073	570.332	577.57	584.777	591.947	599.084	606.192	613.269	620.308	5882.36	3030.8	386795	56.8815	0.611591	0.865052	548.543	563006	2862.28	174384	1.32934e+06	556576	23.8568	146265
2.87	2.87	0	135	0	135	0	500	1	400	0	1500000	0	0.0074	0.0074	1	0.0074	0.01	0.5	0.494286	4000	420	0	0	420	1.15068	548.543	555.806	563.073	570.332	577.57	584.777	591.947	599.084	606.192	613.269	5810.59	2995.27	385512	56.6929	0.610631	0.854498	541.292	563548	2852.79	177237	1.32648e+06	557197	24.1325	145802
2.87	2.87	0	135	0	135	0	500	1	400	0	1500000	0	0.0074	0.0074	1	0.0074	0.01	0.5	0.494216	4000	421	0	0	421	1.15342	541.292	548.543	555.806	563.073	570.332	577.57	584.777	591.947	599.084	606.192	5738.62	2959.57	384256	56.5082	0.609682	0.843913	534.056	564082	2843.5	180081	1.32364e+06	557810	24.4048	145335
2.87	2.87	0	135	0	135	0	500	1	400	0	1500000	0	0.0074	0.0074	1	0.0074	0.01	0.5	0.494145	4000	422	0	0	422	1.15616	534.056	541.292	548.543	555.806	563.073	570.332	577.57	584.777	591.947	599.084	5666.48	2923.71	383027	56.3274	0.608745	0.833305	526.835	564608	2834.4	182915	1.32081e+06	558416	24.6738	144865
2.87	2.87	0	135	0	135	0	500	1	400	0	1500000	0	0.0074	0.0074	1	0.0074	0.01	0.5	0.494071	4000	423	0	0	423	1.1589	526.835	534.056	541.292	548.543	555.806	563.073	570.332	577.57	584.777	591.947	5594.23	2887.7	381824	56.1504	0.607818	0.82268	519.63	565128	2825.49	185741	1.31798e+06	559015	24.9398	144391
2.87	2.87	0	135	0	135	0	500	1	400	0	1500000	0	0.0074	0.0074	1	0.0074	0.01	0.5	0.493995	4000	424	0	0	424	1.16164	519.63	526.835	534.056	541.292	548.543	555.806	563.073	570.332	577.57	584.777	5521.92	2851.56	380646	55.9772	0.606902	0.812045	512.443	565641	2816.78	188557	1.31516e+06	559607	25.2026	143913
2.87	2.87	0	135	0	135	0	500	1	400	0	1500000	0	0.0074	0.0074	1	0.0074	0.01	0.5	0.493918	4000	425	0	0	425	1.16438	512.443	519.63	526.835	534.056	541.292	548.543	555.806	563.073	570.332	577.57	5449.58	2815.32	379493	55.8077	0.605997	0.801408	505.28	566146	2808.25	191366	1.31236e+06	560192	25.4625	143432
2.87	2.87	0	135	0	135	0	500	1	400	0	1500000	0	0.0074	0.0074	1	0.0074	0.01	0.5	0.493838	4000	426	0	0	426	1.16712	505.28	512.443	519.63	526.835	534.056	541.292	548.543	555.806	563.073	570.332	5377.29	2779.05	378365	55.6419	0.605102	0.790777	498.148	566644	2799.9	194166	1.30956e+06	560770	25.7195	142947
2.87	2.87	0	135	0	135	0	500	1	400	0	1500000	0	0.0074	0.0074	1	0.0074	0.01	0.5	0.493756	4000	427	0	0	427	1.16986	498.148	505.28	512.443	519.63	526.835	534.056	541.292	548.543	555.806	563.073	5305.11	2742.77	377262	55.4796	0.604219	0.780161	491.055	567135	2791.74	196957	1.30676e+06	561340	25.9736	142459
2.87	2.87	0	135	0	135	0	500	1	400	0	1500000	0	0.0074	0.0074	1	0.0074	0.01	0.5	0.493672	4000	428	0	0	428	1.1726	491.055	498.148	505.28	512.443	519.63	526.835	534.056	541.292	548.543	555.806	5233.09	2706.53	376182	55.3208	0.603345	0.769571	484.006	567619	2783.75	199741	1.30398e+06	561903	26.225	141967
2.87	2.87	0	135	0	135	0	500	1	400	0	1500000	0	0.0074	0.0074	1	0.0074	0.01	0.5	0.493586	4000	429	0	0	429	1.17534	484.006	491.055	498.148	505.28	512.443	519.63	526.835	534.056	541.292	548.543	5161.29	2670.36	375126	55.1655	0.602482	0.759012	477.004	568096	2775.93	202517	1.3012e+06	562459	26.4736	141471
2.87	2.87	0	135	0	135	0	500	1	400	0	1500000	0	0.0074	0.0074	1	0.0074	0.01	0.5	0.493498	4000	430	0	0	430	1.17808	477.004	484.006	491.055	498.148	505.28	512.443	519.63	526.835	534.056	541.292	5089.75	2634.26	374093	55.0136	0.601629	0.748491	470.05	568566	2768.29	205285	1.29844e+06	563007	26.7196	140971
2.87	2.87	0	135	0	135	0	500	1	400	0	1500000	0	0.0074	0.0074	1	0.0074	0.01	0.5	0.493408	4000	431	0	0	431	1.18082	470.05	477.004	484.006	491.055	498.148	505.28	512.443	519.63	526.835	534.056	5018.51	2598.24	373083	54.8651	0.600787	0.738015	463.146	569029	2760.82	208046	1.29568e+06	563549	26.9631	140468
2.87	2.87	0	135	0	135	0	500	1	400	0	1500000	0	0.0074	0.0074	1	0.0074	0.01	0.5	0.493316	4000	432	0	0	432	1.18356	463.146	470.05	477.004	484.006	491.055	498.148	505.28	512.443	519.63	526.835	4947.6	2562.34	372095	54.7198	0.599954	0.727587	456.292	569485	2753.51	210800	1.29292e+06	564083	27.204	139962
2.87	2.87	0	135	0	135	0	500	1	400	0	1500000	0	0.0074	0.0074	1	0.0074	0.01	0.5	0.493221	4000	433	0	0	433	1.1863	456.292	463.146	470.05	477.004	484.006	491.055	498.148	505.28	512.443	519.63	4877.05	2526.56	371130	54.5778	0.599131	0.717213	449.493	569935	2746.36	213546	1.29018e+06	564609	27.4425	139452
2.87	2.87	0	135	0	135	0	500	1	400	0	1500000	0	0.0074	0.0074	1	0.0074	0.01	0.5	0.493124	4000	434	0	0	434	1.18904	449.493	456.292	463.146	470.05	477.004	484.006	491.055	498.148	505.28	512.443	4806.92	2490.93	370186	54.439	0.598319	0.706899	442.752	570378	2739.37	216285	1.28744e+06	565129	27.6787	138939
2.87	2.87	0	135	0	135	0	500	1	400	0	1500000	0	0.0074	0.0074	1	0.0074	0.01	0.5	0.493026	4000	435	0	0	435	1.19178	442.752	449.493	456.292	463.146	470.05	477.004	484.006	491.055	498.148	505.28	4737.23	2455.49	369263	54.3033	0.597515	0.69665	436.072	570814	2732.55	219018	1.2847e+06	565642	27.9124	138422
2.87	2.87	0	135	0	135	0	500	1	400	0	1500000	0	0.0074	0.0074	1	0.0074	0.01	0.5	0.492924	4000	436	0	0	436	1.19452	436.072	442.752	449.493	456.292	463.146	470.05	477.004	484.006	491.055	498.148	4668.02	2420.26	368361	54.1706	0.596722	0.686472	429.458	571243	2725.87	221744	1.28198e+06	566147	28.1439	137902
2.87	2.87	0	135	0	135	0	500	1	400	0	1500000	0	0.0074	0.0074	1	0.0074	0.01	0.5	0.492821	4000	437	0	0	437	1.19726	429.458	436.072	442.752	449.493	456.292	463.146	470.05	477.004	484.006	491.055	4599.33	2385.26	367479	54.041	0.595938	0.676371	422.912	571666	2719.35	224463	1.27926e+06	566645	28.3732	137379
2.87	2.87	0	135	0	135	0	500	1	400	0	1500000	0	0.0074	0.0074	1	0.0074	0.01	0.5	0.492715	4000	438	0	0	438	1.2	422.912	429.458	436.072	442.752	449.493	456.292	463.146	470.05	477.004	484.006	4531.19	2350.5	366618	53.9143	0.595164	0.66635	416.433	572083	2712.97	227176	1.27655e+06	567136	28.6003	136852
2.87	2.87	0	135	0	135	0	500	1	400	0	1500000	0	0.0074	0.0074	1	0.0074	0.01	0.5	0.492607	4000	439	0	0	439	1.20274	416.433	422.912	429.458	436.072	442.752	449.493	456.292	463.146	470.05	477.004	4463.61	2315.99	365776	53.7906	0.594398	0.656413	410.024	572493	2706.75	229883	1.27384e+06	567620	28.8253	136322
2.87	2.87	0	135	0	135	0	500	1	400	0	1500000	0	0.0074	0.0074	1	0.0074	0.01	0.5	0.492497	4000	440	0	0	440	1.20548	410.024	416.433	422.912	429.458	436.072	442.752	449.493	456.292	463.146	470.05	4396.63	2281.73	364954	53.6697	0.593642	0.646563	403.684	572896	2700.66	232583	1.27114e+06	568097	29.0482	135789
2.87	2.87	0	135	0	135	0	500	1	400	0	1500000	0	0.0074	0.0074	1	0.0074	0.01	0.5	0.492385	4000	441	0	0	441	1.20822	403.684	410.024	416.433	422.912	429.458	436.072	442.752	449.493	456.292	463.146	4330.27	2247.76	364151	53.5515	0.592895	0.636803	397.416	573294	2694.72	235278	1.26844e+06	568567	29.2691	135254
2.87	2.87	0	135	0	135	0	500	1	400	0	1500000	0	0.0074	0.0074	1	0.0074	0.01	0.5	0.49227	4000	442	0	0	442	1.21096	397.416	403.684	410.024	416.433	422.912	429.458	436.072	442.752	449.493	456.292	4264.54	2214.07	363366	53.4362	0.592157	0.627137	391.221	573685	2688.91	237967	1.26575e+06	569030	29.4879	134715
2.87	2.87	0	135	0	135	0	500	1	400	0	1500000	0	0.0074	0.0074	1	0.0074	0.01	0.5	0.492152	4000	443	0	0	443	1.2137	391.221	397.416	403.684	410.024	416.433	422.912	429.458	436.072	442.752	449.493	4199.47	2180.69	362600	53.3235	0.591428	0.617568	385.102	574070	2683.24	240650	1.26307e+06	569486	29.7049	134173
2.87	2.87	0	135	0	135	0	500	1	400	0	1500000	0	0.0074	0.0074	1	0.0074	0.01	0.5	0.492033	4000	444	0	0	444	1.21644	385.102	391.221	397.416	403.684	410.024	416.433	422.912	429.458	436.072	442.752	4135.07	2147.63	361852	53.2134	0.590708	0.608098	379.059	574449	2677.7	243328	1.26039e+06	569936	29.9199	133629
2.87	2.87	0	135	0	135	0	500	1	400	0	1500000	0	0.0074	0.0074	1	0.0074	0.01	0.5	0.491911	4000	445	0	0	445	1.21918	379.059	385.102	391.221	397.416	403.684	410.024	416.433	422.912	429.458	436.072	4071.38	2114.9	361121	53.106	0.589997	0.598732	373.094	574822	2672.3	246000	1.25772e+06	570379	30.1331	133082
2.87	2.87	0	135	0	135	0	500	1	400	0	1500000	0	0.0074	0.0074	1	0.0074	0.01	0.5	0.491786	4000	446	0	0	446	1.22192	373.094	379.059	385.102	391.221	397.416	403.684	410.024	416.433	422.912	429.458	4008.4	2082.51	360408	53.001	0.589294	0.58947	367.207	575189	2667.02	248667	1.25505e+06	570815	30.3444	132532
2.87	2.87	0	135	0	135	0	500	1	400	0	1500000	0	0.0074	0.0074	1	0.0074	0.01	0.5	0.491659	4000	447	0	0	447	1.22466	367.207	373.094	379.059	385.102	391.221	397.416	403.684	410.024	416.433	422.912	3946.15	2050.47	359711	52.8986	0.588599	0.580316	361.399	575551	2661.86	251329	1.25239e+06	571244	30.554	131980
2.87	2.87	0	135	0	135	0	500	1	400	0	1500000	0	0.0074	0.0074	1	0.0074	0.01	0.5	0.49153	4000	448	0	0	448	1.2274	361.399	367.207	373.094	379.059	385.102	391.221	397.416	403.684	410.024	416.433	3884.64	2018.78	359031	52.7986	0.587913	0.57127	355.669	575906	2656.83	253986	1.24974e+06	571667	30.7618	131425
2.87	2.87	0	135	0	135	0	500	1	400	0	1500000	0	0.0074	0.0074	1	0.0074	0.01	0.5	0.491398	4000	449	0	0	449	1.23014	355.669	361.399	367.207	373.094	379.059	385.102	391.221	397.416	403.684	410.024	3823.87	1987.45	358367	52.701	0.587235	0.562334	350.018	576257	2651.92	256638	1.24708e+06	572084	30.9679	130868
2.87	2.87	0	135	0	135	0	500	1	400	0	1500000	0	0.0074	0.0074	1	0.0074	0.01	0.5	0.491264	4000	450	0	0	450	1.23288	350.018	355.669	361.399	367.207	373.094	379.059	385.102	391.221	397.416	403.684	3763.87	1956.48	357719	52.6057	0.586565	0.553509	344.447	576601	2647.12	259285	1.24444e+06	572494	31.1723	130309
2.87	2.87	0	135	0	135	0	500	1	400	0	1500000	0	0.0074	0.0074	1	0.0074	0.01	0.5	0.491127	4000	451	0	0	451	1.23562	344.447	350.018	355.669	361.399	367.207	373.094	379.059	385.102	391.221	397.416	3704.63	1925.89	357087	52.5128	0.585903	0.544798	338.956	576940	2642.45	261928	1.24179e+06	572897	31.3751	129747
2.87	2.87	0	135	0	135	0	500	1	400	0	1500000	0	0.0074	0.0074	1	0.0074	0.01	0.5	0.490988	4000	452	0	0	452	1.23836	338.956	344.447	350.018	355.669	361.399	367.207	373.094	379.059	385.102	391.221	3646.17	1895.68	356470	52.422	0.58525	0.536201	333.545	577273	2637.88	264565	1.23916e+06	573295	31.5763	129183
2.87	2.87	0	135	0	135	0	500	1	400	0	1500000	0	0.0074	0.0074	1	0.0074	0.01	0.5	0.490846	4000	453	0	0	453	1.2411	333.545	338.956	344.447	350.018	355.669	361.399	367.207	373.094	379.059	385.102	3588.49	1865.86	355868	52.3335	0.584604	0.527719	328.216	577602	2633.43	267199	1.23652e+06	573686	31.7759	128618
2.87	2.87	0	135	0	135	0	500	1	400	0	1500000	0	0.0074	0.0074	1	0.0074	0.01	0.5	0.490701	4000	454	0	0	454	1.24384	328.216	333.545	338.956	344.447	350.018	355.669	361.399	367.207	373.094	379.059	3531.61	1836.43	355281	52.2472	0.583965	0.519353	322.967	577925	2629.08	269828	1.23389e+06	574071	31.9739	128050
2.87	2.87	0	135	0	135	0	500	1	400	0	1500000	0	0.0074	0.0074	1	0.0074	0.01	0.5	0.490555	4000	455	0	0	455	1.24658	322.967	328.216	333.545	338.956	344.447	350.018	355.669	361.399	367.207	373.094	3475.52	1807.39	354708	52.1629	0.583335	0.511104	317.798	578242	2624.84	272453	1.23127e+06	574450	32.1704	127481
2.87	2.87	0	135	0	135	0	500	1	400	0	1500000	0	0.0074	0.0074	1	0.0074	0.01	0.5	0.490405	4000	456	0	0	456	1.24932	317.798	322.967	328.216	333.545	338.956	344.447	350.018	355.669	361.399	367.207	3420.22	1778.74	354150	52.0807	0.582712	0.502973	312.71	578555	2620.71	275073	1.22865e+06	574823	32.3655	126910
2.87	2.87	0	135	0	135	0	500	1	400	0	1500000	0	0.0074	0.0074	1	0.0074	0.01	0.5	0.490253	4000	457	0	0	457	1.25205	312.71	317.798	322.967	328.216	333.545	338.956	344.447	350.018	355.669	361.399	3365.72	1750.49	353604	52.0006	0.582096	0.494958	307.701	578863	2616.67	277690	1.22603e+06	575190	32.5591	126337
2.87	2.87	0	135	0	135	0	500	1	400	0	1500000	0	0.0074	0.0074	1	0.0074	0.01	0.5	0.490098	4000	458	0	0	458	1.25479	307.701	312.71	317.798	322.967	328.216	333.545	338.956	344.447	350.018	355.669	3312.02	1722.63	353073	51.9224	0.581488	0.487062	302.772	579166	2612.74	280303	1.22342e+06	575552	32.7512	125762
2.87	2.87	0	135	0	135	0	500	1	400	0	1500000	0	0.0074	0.0074	1	0.0074	0.01	0.5	0.489941	4000	459	0	0	459	1.25753	302.772	307.701	312.71	317.798	322.967	328.216	333.545	338.956	344.447	350.018	3259.13	1695.18	352555	51.8462	0.580887	0.479283	297.922	579464	2608.9	282912	1.22081e+06	575907	32.9419	125186
2.87	2.87	0	135	0	135	0	500	1	400	0	1500000	0	0.0074	0.0074	1	0.0074	0.01	0.5	0.489781	4000	460	0	0	460	1.26027	297.922	302.772	307.701	312.71	317.798	322.967	328.216	333.545	338.956	344.447	3207.03	1668.13	352049	51.7719	0.580293	0.471622	293.152	579757	2605.16	285517	1.2182e+06	576258	33.1312	124609
2.87	2.87	0	135	0	135	0	500	1	400	0	1500000	0	0.0074	0.0074	1	0.0074	0.01	0.5	0.489618	4000	461	0	0	461	1.26301	293.152	297.922	302.772	307.701	312.71	317.798	322.967	328.216	333.545	338.956	3155.74	1641.48	351556	51.6994	0.579706	0.464078	288.46	580045	2601.52	288118	1.2156e+06	576602	33.3192	124030
2.87	2.87	0	135	0	135	0	500	1	400	0	1500000	0	0.0074	0.0074	1	0.0074	0.01	0.5	0.489453	4000	462	0	0	462	1.26575	288.46	293.152	297.922	302.772	307.701	312.71	317.798	322.967	328.216	333.545	3105.24	1615.23	351076	51.6287	0.579126	0.456653	283.847	580329	2597.96	290716	1.21301e+06	576941	33.5059	123451
2.87	2.87	0	135	0	135	0	500	1	400	0	1500000	0	0.0074	0.0074	1	0.0074	0.01	0.5	0.489285	4000	463	0	0	463	1.26849	283.847	288.46	293.152	297.922	302.772	307.701	312.71	317.798	322.967	328.216	3055.54	1589.39	350608	51.5599	0.578553	0.449344	279.311	580608	2594.5	293311	1.21041e+06	577274	33.6912	122870
2.87	2.87	0	135	0	135	0	500	1	400	0	1500000	0	0.0074	0.0074	1	0.0074	0.01	0.5	0.489115	4000	464	0	0	464	1.27123	279.311	283.847	288.46	293.152	297.922	302.772	307.701	312.71	317.798	322.967	3006.64	1563.95	350151	51.4927	0.577987	0.442152	274.852	580883	2591.12	295902	1.20782e+06	577603	33.8752	122288
2.87	2.87	0	135	0	135	0	500	1	400	0	1500000	0	0.0074	0.0074	1	0.0074	0.01	0.5	0.488942	4000	465	0	0	465	1.27397	274.852	279.311	283.847	288.46	293.152	297.922	302.772	307.701	312.71	317.798	2958.53	1538.9	349706	51.4273	0.577428	0.435077	270.47	581154	2587.83	298490	1.20523e+06	577926	34.058	121705
2.87	2.87	0	135	0	135	0	500	1	400	0	1500000	0	0.0074	0.0074	1	0.0074	0.01	0.5	0.488766	4000	466	0	0	466	1.27671	270.47	274.852	279.311	283.847	288.46	293.152	297.922	302.772	307.701	312.71	2911.2	1514.26	349273	51.3635	0.576875	0.428117	266.162	581420	2584.62	301074	1.20265e+06	578243	34.2395	121121
2.87	2.87	0	135	0	135	0	500	1	400	0	1500000	0	0.0074	0.0074	1	0.0074	0.01	0.5	0.488588	4000	467	0	0	467	1.27945	266.162	270.47	274.852	279.311	283.847	288.46	293.152	297.922	302.772	307.701	2864.65	1490.01	348850	51.3014	0.576328	0.421271	261.93	581682	2581.49	303656	1.20007e+06	578556	34.4198	120537
2.87	2.87	0	135	0	135	0	500	1	400	0	1500000	0	0.0074	0.0074	1	0.0074	0.01	0.5	0.488406	4000	468	0	0	468	1.28219	261.93	266.162	270.47	274.852	279.311	283.847	288.46	293.152	297.922	302.772	2818.88	1466.15	348438	51.2409	0.575788	0.41454	257.773	581939	2578.44	306234	1.19749e+06	578864	34.5989	119952
2.87	2.87	0	135	0	135	0	500	1	400	0	1500000	0	0.0074	0.0074	1	0.0074	0.01	0.5	0.488223	4000	469	0	0	469	1.28493	257.773	261.93	266.162	270.47	274.852	279.311	283.847	288.46	293.152	297.922	2773.88	1442.69	348037	51.1819	0.575255	0.407923	253.688	582193	2575.48	308810	1.19491e+06	579167	34.7768	119366
2.87	2.87	0	135	0	135	0	500	1	400	0	1500000	0	0.0074	0.0074	1	0.0074	0.01	0.5	0.488036	4000	470	0	0	470	1.28767	253.688	257.773	261.93	266.162	270.47	274.852	279.311	283.847	288.46	293.152	2729.65	1419.62	347647	51.1244	0.574727	0.401418	249.677	582443	2572.58	311382	1.19234e+06	579465	34.9535	118780
2.87	2.87	0	135	0	135	0	500	1	400	0	1500000	0	0.0074	0.0074	1	0.0074	0.01	0.5	0.487847	4000	471	0	0	471	1.29041	249.677	253.688	257.773	261.93	266.162	270.47	274.852	279.311	283.847	288.46	2686.17	1396.94	347266	51.0684	0.574206	0.395025	245.738	582689	2569.77	313952	1.18977e+06	579758	35.1291	118193
2.87	2.87	0	135	0	135	0	500	1	400	0	1500000	0	0.0074	0.0074	1	0.0074	0.01	0.5	0.487655	4000	472	0	0	472	1.29315	245.738	249.677	253.688	257.773	261.93	266.162	270.47	274.852	279.311	283.847	2643.45	1374.64	346895	51.0139	0.573691	0.388742	241.869	582930	2567.02	316519	1.1872e+06	580046	35.3035	117606
2.87	2.87	0	135	0	135	0	500	1	400	0	1500000	0	0.0074	0.0074	1	0.0074	0.01	0.5	0.487461	4000	473	0	0	473	1.29589	241.869	245.738	249.677	253.688	257.773	261.93	266.162	270.47	274.852	279.311	2601.47	1352.73	346534	50.9608	0.573181	0.382569	238.071	583169	2564.35	319084	1.18464e+06	580330	35.4768	117019
2.87	2.87	0	135	0	135	0	500	1	400	0	1500000	0	0.0074	0.0074	1	0.0074	0.01	0.5	0.487263	4000	474	0	0	474	1.29863	238.071	241.869	245.738	249.677	253.688	257.773	261.93	266.162	270.47	274.852	2560.23	1331.19	346183	50.9091	0.572678	0.376504	234.342	583403	2561.75	321645	1.18208e+06	580609	35.649	116431
2.87	2.87	0	135	0	135	0	500	1	400	0	1500000	0	0.0074	0.0074	1	0.0074	0.01	0.5	0.487064	4000	475	0	0	475	1.30137	234.342	238.071	241.869	245.738	249.677	253.688	257.773	261.93	266.162	270.47	2519.72	1310.02	345840	50.8588	0.57218	0.370547	230.682	583634	2559.22	324205	1.17952e+06	580884	35.8202	115843
2.87	2.87	0	135	0	135	0	500	1	400	0	1500000	0	0.0074	0.0074	1	0.0074	0.01	0.5	0.486861	4000	476	0	0	476	1.30411	230.682	234.342	238.071	241.869	245.738	249.677	253.688	257.773	261.93	266.162	2479.93	1289.23	345507	50.8098	0.571689	0.364695	227.089	583861	2556.75	326761	1.17696e+06	581155	35.9902	115256
2.87	2.87	0	135	0	135	0	500	1	400	0	1500000	0	0.0074	0.0074	1	0.0074	0.01	0.5	0.486656	4000	477	0	0	477	1.30685	227.089	230.682	234.342	238.071	241.869	245.738	249.677	253.688	257.773	261.93	2440.86	1268.81	345182	50.7621	0.571202	0.358949	223.563	584084	2554.35	329316	1.17441e+06	581421	36.1592	114668
2.87	2.87	0	135	0	135	0	500	1	400	0	1500000	0	0.0074	0.0074	1	0.0074	0.01	0.5	0.486448	4000	478	0	0	478	1.30959	223.563	227.089	230.682	234.342	238.071	241.869	245.738	249.677	253.688	257.773	2402.49	1248.74	344867	50.7156	0.570722	0.353307	220.103	584304	2552.01	331868	1.17185e+06	581683	36.3272	114081
2.87	2.87	0	135	0	135	0	500	1	400	0	1500000	0	0.0074	0.0074	1	0.0074	0.01	0.5	0.486238	4000	479	0	0	479	1.31233	220.103	223.563	227.089	230.682	234.342	238.071	241.869	245.738	249.677	253.688	2364.82	1229.04	344559	50.6704	0.570247	0.347767	216.707	584521	2549.74	334417	1.1693e+06	581940	36.4942	113493
2.87	2.87	0	135	0	135	0	500	1	400	0	1500000	0	0.0074	0.0074	1	0.0074	0.01	0.5	0.486024	4000	480	0	0	480	1.31507	216.707	220.103	223.563	227.089	230.682	234.342	238.071	241.869	245.738	249.677	2327.84	1209.7	344260	50.6264	0.569777	0.342329	213.376	584734	2547.52	336965	1.16676e+06	582194	36.6601	112906
2.87	2.87	0	135	0	135	0	500	1	400	0	1500000	0	0.0074	0.0074	1	0.0074	0.01	0.5	0.485809	4000	481	0	0	481	1.31781	213.376	216.707	220.103	223.563	227.089	230.682	234.342	238.071	241.869	245.738	2291.54	1190.7	343969	50.5836	0.569313	0.33699	210.107	584945	2545.37	339510	1.16421e+06	582444	36.825	112320
2.87	2.87	0	135	0	135	0	500	1	400	0	1500000	0	0.0074	0.0074	1	0.0074	0.01	0.5	0.48559	4000	482	0	0	482	1.32055	210.107	213.376	216.707	220.103	223.563	227.089	230.682	234.342	238.071	241.869	2255.91	1172.05	343685	50.5419	0.568853	0.331751	206.901	585151	2543.27	342054	1.16167e+06	582690	36.989	111734
2.87	2.87	0	135	0	135	0	500	1	400	0	1500000	0	0.0074	0.0074	1	0.0074	0.01	0.5	0.485369	4000	483	0	0	483	1.32329	206.901	210.107	213.376	216.707	220.103	223.563	227.089	230.682	234.342	238.071	2220.94	1153.75	343410	50.5014	0.568399	0.326608	203.755	585355	2541.23	344595	1.15913e+06	582931	37.152	111148
2.87	2.87	0	135	0	135	0	500	1	400	0	1500000	0	0.0074	0.0074	1	0.0074	0.01	0.5	0.485146	4000	484	0	0	484	1.32603	203.755	206.901	210.107	213.376	216.707	220.103	223.563	227.089	230.682	234.342	2186.62	1135.78	343142	50.4619	0.567951	0.321562	200.67	585556	2539.25	347134	1.15659e+06	583170	37.314	110562
2.87	2.87	0	135	0	135	0	500	1	400	0	1500000	0	0.0074	0.0074	1	0.0074	0.01	0.5	0.48492	4000	485	0	0	485	1.32877	200.67	203.755	206.901	210.107	213.376	216.707	220.103	223.563	227.089	230.682	2152.95	1118.14	342881	50.4236	0.567507	0.31661	197.644	585753	2537.32	349671	1.15405e+06	583404	37.4751	109978
2.87	2.87	0	135	0	135	0	500	1	400	0	1500000	0	0.0074	0.0074	1	0.0074	0.01	0.5	0.484691	4000	486	0	0	486	1.33151	197.644	200.67	203.755	206.901	210.107	213.376	216.707	220.103	223.563	227.089	2119.91	1100.84	342627	50.3863	0.567068	0.311752	194.676	585948	2535.44	352207	1.15151e+06	583635	37.6353	109394
2.87	2.87	0	135	0	135	0	500	1	400	0	1500000	0	0.0074	0.0074	1	0.0074	0.01	0.5	0.48446	4000	487	0	0	487	1.33425	194.676	197.644	200.67	203.755	206.901	210.107	213.376	216.707	220.103	223.563	2087.5	1083.86	342380	50.35	0.566634	0.306985	191.766	586140	2533.61	354740	1.14898e+06	583862	37.7945	108811
2.87	2.87	0	135	0	135	0	500	1	400	0	1500000	0	0.0074	0.0074	1	0.0074	0.01	0.5	0.484226	4000	488	0	0	488	1.33699	191.766	194.676	197.644	200.67	203.755	206.901	210.107	213.376	216.707	220.103	2055.71	1067.19	342140	50.3147	0.566205	0.302309	188.912	586329	2531.84	357272	1.14645e+06	584085	37.9528	108228
2.87	2.87	0	135	0	135	0	500	1	400	0	1500000	0	0.0074	0.0074	1	0.0074	0.01	0.5	0.48399	4000	489	0	0	489	1.33973	188.912	191.766	194.676	197.644	200.67	203.755	206.901	210.107	213.376	216.707	2024.52	1050.85	341907	50.2804	0.565781	0.297722	186.114	586515	2530.11	359802	1.14392e+06	584305	38.1103	107647
2.87	2.87	0	135	0	135	0	500	1	400	0	1500000	0	0.0074	0.0074	1	0.0074	0.01	0.5	0.483752	4000	490	0	0	490	1.34247	186.114	188.912	191.766	194.676	197.644	200.67	203.755	206.901	210.107	213.376	1993.92	1034.81	341680	50.247	0.565361	0.293223	183.37	586698	2528.43	362331	1.14139e+06	584522	38.2668	107066
2.87	2.87	0	135	0	135	0	500	1	400	0	1500000	0	0.0074	0.0074	1	0.0074	0.01	0.5	0.483511	4000	491	0	0	491	1.34521	183.37	186.114	188.912	191.766	194.676	197.644	200.67	203.755	206.901	210.107	1963.92	1019.08	341460	50.2146	0.564946	0.288811	180.679	586879	2526.8	364858	1.13886e+06	584735	38.4225	106486
2.87	2.87	0	135	0	135	0	500	1	400	0	1500000	0	0.0074	0.0074	1	0.0074	0.01	0.5	0.483267	4000	492	0	0	492	1.34795	180.679	183.37	186.114	188.912	191.766	194.676	197.644	200.67	203.755	206.901	1934.49	1003.65	341245	50.1831	0.564536	0.284483	178.042	587057	2525.22	367383	1.13634e+06	584946	38.5773	105908
2.87	2.87	0	135	0	135	0	500	1	400	0	1500000	0	0.0074	0.0074	1	0.0074	0.01	0.5	0.483021	4000	493	0	0	493	1.35068	178.042	180.679	183.37	186.114	188.912	191.766	194.676	197.644	200.67	203.755	1905.63	988.512	341037	50.1524	0.56413	0.280239	175.456	587232	2523.67	369907	1.13382e+06	585152	38.7312	105330
2.87	2.87	0	135	0	135	0	500	1	400	0	1500000	0	0.0074	0.0074	1	0.0074	0.01	0.5	0.482773	4000	494	0	0	494	1.35342	175.456	178.042	180.679	183.37	186.114	188.912	191.766	194.676	197.644	200.67	1877.33	973.669	340835	50.1227	0.563728	0.276077	172.921	587405	2522.18	372429	1.13129e+06	585356	38.8843	104753
2.87	2.87	0	135	0	135	0	500	1	400	0	1500000	0	0.0074	0.0074	1	0.0074	0.01	0.5	0.482522	4000	495	0	0	495	1.35616	172.921	175.456	178.042	180.679	183.37	186.114	188.912	191.766	194.676	197.644	1849.58	959.113	340638	50.0937	0.563331	0.271997	170.436	587576	2520.72	374949	1.12877e+06	585557	39.0366	104178
2.87	2.87	0	135	0	135	0	500	1	400	0	1500000	0	0.0074	0.0074	1	0.0074	0.01	0.5	0.482269	4000	496	0	0	496	1.3589	170.436	172.921	175.456	178.042	180.679	183.37	186.114	188.912	191.766	194.676	1822.37	944.838	340447	50.0656	0.562938	0.267995	168	587744	2519.31	377469	1.12625e+06	585754	39.188	103604
2.87	2.87	0	135	0	135	0	500	1	400	0	1500000	0	0.0074	0.0074	1	0.0074	0.01	0.5	0.482014	4000	497	0	0	497	1.36164	168	170.436	172.921	175.456	178.042	180.679	183.37	186.114	188.912	191.766	1795.7	930.841	340261	50.0384	0.56255	0.264072	165.612	587909	2517.93	379987	1.12373e+06	585949	39.3387	103031
2.87	2.87	0	135	0	135	0	500	1	400	0	1500000	0	0.0074	0.0074	1	0.0074	0.01	0.5	0.481757	4000	498	0	0	498	1.36438	165.612	168	170.436	172.921	175.456	178.042	180.679	183.37	186.114	188.912	1769.54	917.117	340081	50.0118	0.562165	0.260226	163.272	588073	2516.6	382503	1.12122e+06	586141	39.4885	102460
2.87	2.87	0	135	0	135	0	500	1	400	0	1500000	0	0.0074	0.0074	1	0.0074	0.01	0.5	0.481497	4000	499	0	0	499	1.36712	163.272	165.612	168	170.436	172.921	175.456	178.042	180.679	183.37	186.114	1743.9	903.66	339906	49.9861	0.561785	0.256456	160.978	588234	2515.3	385019	1.1187e+06	586330	39.6375	101890
2.87	2.87	0	135	0	135	0	500	1	400	0	1500000	0	0.0074	0.0074	1	0.0074	0.01	0.5	0.481235	4000	500	0	0	500	1.36986	160.978	163.272	165.612	168	170.436	172.921	175.456	178.042	180.679	183.37	1718.76	890.467	339736	49.9611	0.561409	0.252759	158.73	588392	2514.05	387533	1.11619e+06	586516	39.7857	101321
2.87	2.87	0	135	0	135	0	500	1	400	0	1500000	0	0.0074	0.0074	1	0.0074	0.01	0.5	0.480971	4000	501	0	0	501	1.3726	158.73	160.978	163.272	165.612	168	170.436	172.921	175.456	178.042	180.679	1694.12	877.534	339571	49.9368	0.561037	0.249136	156.526	588549	2512.83	390045	1.11368e+06	586699	39.9332	100754
2.87	2.87	0	135	0	135	0	500	1	400	0	1500000	0	0.0074	0.0074	1	0.0074	0.01	0.5	0.480705	4000	502	0	0	502	1.37534	156.526	158.73	160.978	163.272	165.612	168	170.436	172.921	175.456	178.042	1669.97	864.854	339411	49.9133	0.560668	0.245584	154.366	588703	2511.64	392557	1.11116e+06	586880	40.0798	100188
2.87	2.87	0	135	0	135	0	500	1	400	0	1500000	0	0.0074	0.0074	1	0.0074	0.01	0.5	0.480437	4000	503	0	0	503	1.37808	154.366	156.526	158.73	160.978	163.272	165.612	168	170.436	172.921	175.456	1646.3	852.424	339255	49.8904	0.560304	0.242102	152.25	588856	2510.49	395068	1.10865e+06	587058	40.2257	99624.4
2.87	2.87	0	135	0	135	0	500	1	400	0	1500000	0	0.0074	0.0074	1	0.0074	0.01	0.5	0.480167	4000	504	0	0	504	1.38082	152.25	154.366	156.526	158.73	160.978	163.272	165.612	168	170.436	172.921	1623.09	840.24	339104	49.8682	0.559944	0.238689	150.176	589006	2509.37	397577	1.10614e+06	587233	40.3709	99061.9
2.87	2.87	0	135	0	135	0	500	1	400	0	1500000	0	0.0074	0.0074	1	0.0074	0.01	0.5	0.479895	4000	505	0	0	505	1.38356	150.176	152.25	154.366	156.526	158.73	160.978	163.272	165.612	168	170.436	1600.35	828.297	338958	49.8467	0.559587	0.235345	148.143	589154	2508.29	400085	1.10364e+06	587406	40.5153	98501
2.87	2.87	0	135	0	135	0	500	1	400	0	1500000	0	0.0074	0.0074	1	0.0074	0.01	0.5	0.47962	4000	506	0	0	506	1.3863	148.143	150.176	152.25	154.366	156.526	158.73	160.978	163.272	165.612	168	1578.05	816.591	338816	49.8258	0.559234	0.232066	146.151	589300	2507.24	402592	1.10113e+06	587577	40.6589	97941.8
2.87	2.87	0	135	0	135	0	500	1	400	0	1500000	0	0.0074	0.0074	1	0.0074	0.01	0.5	0.479344	4000	507	0	0	507	1.38904	146.151	148.143	150.176	152.25	154.366	156.526	158.73	160.978	163.272	165.612	1556.2	805.117	338678	49.8055	0.558885	0.228853	144.199	589444	2506.22	405099	1.09862e+06	587745	40.8018	97384.3
2.87	2.87	0	135	0	135	0	500	1	400	0	1500000	0	0.0074	0.0074	1	0.0074	0.01	0.5	0.479067	4000	508	0	0	508	1.39178	144.199	146.151	148.143	150.176	152.25	154.366	156.526	158.73	160.978	163.272	1534.79	793.872	338544	49.7859	0.558539	0.225704	142.286	589587	2505.23	407604	1.09612e+06	587910	40.944	96828.6
2.87	2.87	0	135	0	135	0	500	1	400	0	1500000	0	0.0074	0.0074	1	0.0074	0.01	0.5	0.478787	4000	509	0	0	509	1.39452	142.286	144.199	146.151	148.143	150.176	152.25	154.366	156.526	158.73	160.978	1513.81	782.85	338415	49.7668	0.558197	0.222618	140.412	589727	2504.27	410108	1.09361e+06	588074	41.0855	96274.6
2.87	2.87	0	135	0	135	0	500	1	400	0	1500000	0	0.0074	0.0074	1	0.0074	0.01	0.5	0.478506	4000	510	0	0	510	1.39726	140.412	142.286	144.199	146.151	148.143	150.176	152.25	154.366	156.526	158.73	1493.24	772.048	338289	49.7483	0.557859	0.219594	138.575	589866	2503.34	412612	1.09111e+06	588235	41.2262	95722.4
2.87	2.87	0	135	0	135	0	500	1	400	0	1500000	0	0.0074	0.0074	1	0.0074	0.01	0.5	0.478222	4000	511	0	0	511	1.4	138.575	140.412	142.286	144.199	146.151	148.143	150.176	152.25	154.366	156.526	1473.09	761.461	338167	49.7304	0.557524	0.21663	136.775	590002	2502.44	415114	1.08861e+06	588393	41.3663	95172.1
2.87	2.87	0	135	0	135	0	500	1	400	0	1500000	0	0.0074	0.0074	1	0.0074	0.01	0.5	0.477938	4000	512	0	0	512	1.40274	136.775	138.575	140.412	142.286	144.199	146.151	148.143	150.176	152.25	154.366	1453.33	751.087	338049	49.7131	0.557193	0.213725	135.012	590137	2501.57	417616	1.08611e+06	588550	41.5056	94623.7
2.87	2.87	0	135	0	135	0	500	1	400	0	1500000	0	0.0074	0.0074	1	0.0074	0.01	0.5	0.477651	4000	513	0	0	513	1.40548	135.012	136.775	138.575	140.412	142.286	144.199	146.151	148.143	150.176	152.25	1433.98	740.919	337935	49.6963	0.556864	0.210879	133.284	590271	2500.72	420116	1.08361e+06	588704	41.6443	94077.1
2.87	2.87	0	135	0	135	0	500	1	400	0	1500000	0	0.0074	0.0074	1	0.0074	0.01	0.5	0.477363	4000	514	0	0	514	1.40822	133.284	135.012	136.775	138.575	140.412	142.286	144.199	146.151	148.143	150.176	1415.01	730.956	337824	49.68	0.55654	0.20809	131.591	590402	2499.9	422616	1.08111e+06	588857	41.7822	93532.5
2.87	2.87	0	135	0	135	0	500	1	400	0	1500000	0	0.0074	0.0074	1	0.0074	0.01	0.5	0.477074	4000	515	0	0	515	1.41096	131.591	133.284	135.012	136.775	138.575	140.412	142.286	144.199	146.151	148.143	1396.43	721.192	337717	49.6642	0.556218	0.205357	129.931	590532	2499.11	425115	1.07861e+06	589007	41.9195	92989.8
2.87	2.87	0	135	0	135	0	500	1	400	0	1500000	0	0.0074	0.0074	1	0.0074	0.01	0.5	0.476783	4000	516	0	0	516	1.4137	129.931	131.591	133.284	135.012	136.775	138.575	140.412	142.286	144.199	146.151	1378.22	711.624	337613	49.6489	0.5559	0.202679	128.306	590660	2498.34	427614	1.07611e+06	589155	42.0561	92449.2
2.87	2.87	0	135	0	135	0	500	1	400	0	1500000	0	0.0074	0.0074	1	0.0074	0.01	0.5	0.47649	4000	517	0	0	517	1.41644	128.306	129.931	131.591	133.284	135.012	136.775	138.575	140.412	142.286	144.199	1360.37	702.248	337512	49.6341	0.555585	0.200054	126.713	590787	2497.59	430111	1.07361e+06	589301	42.192	91910.5
2.87	2.87	0	135	0	135	0	500	1	400	0	1500000	0	0.0074	0.0074	1	0.0074	0.01	0.5	0.476197	4000	518	0	0	518	1.41918	126.713	128.306	129.931	131.591	133.284	135.012	136.775	138.575	140.412	142.286	1342.89	693.061	337415	49.6198	0.555273	0.197483	125.152	590912	2496.87	432608	1.07111e+06	589445	42.3273	91373.9
2.87	2.87	0	135	0	135	0	500	1	400	0	1500000	0	0.0074	0.0074	1	0.0074	0.01	0.5	0.475902	4000	519	0	0	519	1.42192	125.152	126.713	128.306	129.931	131.591	133.284	135.012	136.775	138.575	140.412	1325.75	684.058	337321	49.6059	0.554965	0.194963	123.623	591036	2496.17	435104	1.06862e+06	589588	42.4619	90839.3
2.87	2.87	0	135	0	135	0	500	1	400	0	1500000	0	0.0074	0.0074	1	0.0074	0.01	0.5	0.475605	4000	520	0	0	520	1.42466	123.623	125.152	126.713	128.306	129.931	131.591	133.284	135.012	136.775	138.575	1308.96	675.237	337229	49.5925	0.554659	0.192494	122.124	591158	2495.5	437600	1.06612e+06	589728	42.5959	90306.9
2.87	2.87	0	135	0	135	0	500	1	400	0	1500000	0	0.0074	0.0074	1	0.0074	0.01	0.5	0.475308	4000	521	0	0	521	1.4274	122.124	123.623	125.152	126.713	128.306	129.931	131.591	133.284	135.012	136.775	1292.51	666.593	337141	49.5795	0.554357	0.190075	120.656	591279	2494.84	440095	1.06363e+06	589867	42.7292	89776.5
2.87	2.87	0	135	0	135	0	500	1	400	0	1500000	0	0.0074	0.0074	1	0.0074	0.01	0.5	0.475009	4000	522	0	0	522	1.43014	120.656	122.124	123.623	125.152	126.713	128.306	129.931	131.591	133.284	135.012	1276.39	658.123	337056	49.5669	0.554057	0.187704	119.218	591398	2494.21	442589	1.06113e+06	590003	42.8619	89248.3
2.87	2.87	0	135	0	135	0	500	1	400	0	1500000	0	0.0074	0.0074	1	0.0074	0.01	0.5	0.47471	4000	523	0	0	523	1.43288	119.218	120.656	122.124	123.623	125.152	126.713	128.306	129.931	131.591	133.284	1260.6	649.824	336973	49.5548	0.553761	0.185382	117.808	591516	2493.6	445082	1.05864e+06	590138	42.9939	88722.2
2.87	2.87	0	135	0	135	0	500	1	400	0	1500000	0	0.0074	0.0074	1	0.0074	0.01	0.5	0.474409	4000	524	0	0	524	1.43562	117.808	119.218	120.656	122.124	123.623	125.152	126.713	128.306	129.931	131.591	1245.12	641.693	336893	49.5431	0.553467	0.183106	116.427	591632	2493.01	447575	1.05615e+06	590272	43.1253	88198.2
2.87	2.87	0	135	0	135	0	500	1	400	0	1500000	0	0.0074	0.0074	1	0.0074	0.01	0.5	0.474107	4000	525	0	0	525	1.43836	116.427	117.808	119.218	120.656	122.124	123.623	125.152	126.713	128.306	129.931	1229.96	633.725	336816	49.5317	0.553176	0.180876	115.074	591747	2492.44	450068	1.05365e+06	590403	43.2561	87676.5
2.87	2.87	0	135	0	135	0	500	1	400	0	1500000	0	0.0074	0.0074	1	0.0074	0.01	0.5	0.473805	4000	526	0	0	526	1.4411	115.074	116.427	117.808	119.218	120.656	122.124	123.623	125.152	126.713	128.306	1215.1	625.918	336742	49.5208	0.552888	0.178691	113.748	591861	2491.89	452560	1.05116e+06	590533	43.3863	87157
2.87	2.87	0	135	0	135	0	500	1	400	0	1500000	0	0.0074	0.0074	1	0.0074	0.01	0.5	0.473502	4000	527	0	0	527	1.44384	113.748	115.074	116.427	117.808	119.218	120.656	122.124	123.623	125.152	126.713	1200.54	618.268	336670	49.5102	0.552603	0.17655	112.449	591973	2491.36	455051	1.04867e+06	590661	43.5158	86639.7
2.87	2.87	0	135	0	135	0	500	1	400	0	1500000	0	0.0074	0.0074	1	0.0074	0.01	0.5	0.473198	4000	528	0	0	528	1.44658	112.449	113.748	115.074	116.427	117.808	119.218	120.656	122.124	123.623	125.152	1186.28	610.773	336600	49.5	0.552321	0.174453	111.176	592085	2490.84	457542	1.04618e+06	590788	43.6448	86124.6
2.87	2.87	0	135	0	135	0	500	1	400	0	1500000	0	0.0074	0.0074	1	0.0074	0.01	0.5	0.472893	4000	529	0	0	529	1.44932	111.176	112.449	113.748	115.074	116.427	117.808	119.218	120.656	122.124	123.623	1172.3	603.429	336533	49.4901	0.552041	0.172397	109.929	592195	2490.34	460032	1.04369e+06	590913	43.7731	85611.8
2.87	2.87	0	135	0	135	0	500	1	400	0	1500000	0	0.0074	0.0074	1	0.0074	0.01	0.5	0.472587	4000	530	0	0	530	1.45205	109.929	111.176	112.449	113.748	115.074	116.427	117.808	119.218	120.656	122.124	1158.61	596.233	336468	49.4806	0.551765	0.170383	108.707	592303	2489.87	462522	1.0412e+06	591037	43.9009	85101.3
2.87	2.87	0	135	0	135	0	500	1	400	0	1500000	0	0.0074	0.0074	1	0.0074	0.01	0.5	0.472281	4000	531	0	0	531	1.45479	108.707	109.929	111.176	112.449	113.748	115.074	116.427	117.808	119.218	120.656	1145.19	589.183	336406	49.4714	0.55149	0.16841	107.51	592411	2489.4	465012	1.03871e+06	591159	44.028	84593
2.87	2.87	0	135	0	135	0	500	1	400	0	1500000	0	0.0074	0.0074	1	0.0074	0.01	0.5	0.471975	4000	532	0	0	532	1.45753	107.51	108.707	109.929	111.176	112.449	113.748	115.074	116.427	117.808	119.218	1132.05	582.275	336346	49.4625	0.551219	0.166477	106.336	592517	2488.96	467500	1.03622e+06	591280	44.1546	84087.1
2.87	2.87	0	135	0	135	0	500	1	400	0	1500000	0	0.0074	0.0074	1	0.0074	0.01	0.5	0.471668	4000	533	0	0	533	1.46027	106.336	107.51	108.707	109.929	111.176	112.449	113.748	115.074	116.427	117.808	1119.16	575.506	336287	49.454	0.55095	0.164583	105.187	592622	2488.53	469989	1.03373e+06	591399	44.2806	83583.4
2.87	2.87	0	135	0	135	0	500	1	400	0	1500000	0	0.0074	0.0074	1	0.0074	0.01	0.5	0.47136	4000	534	0	0	534	1.46301	105.187	106.336	107.51	108.707	109.929	111.176	112.449	113.748	115.074	116.427	1106.54	568.874	336232	49.4457	0.550684	0.162727	104.061	592726	2488.11	472477	1.03124e+06	591517	44.406	83082.1
2.87	2.87	0	135	0	135	0	500	1	400	0	1500000	0	0.0074	0.0074	1	0.0074	0.01	0.5	0.471053	4000	535	0	0	535	1.46575	104.061	105.187	106.336	107.51	108.707	109.929	111.176	112.449	113.748	115.074	1094.18	562.376	336178	49.4378	0.55042	0.160908	102.957	592829	2487.71	474965	1.02876e+06	591633	44.5308	82583.1
2.87	2.87	0	135	0	135	0	500	1	400	0	1500000	0	0.0074	0.0074	1	0.0074	0.01	0.5	0.470745	4000	536	0	0	536	1.46849	102.957	104.061	105.187	106.336	107.51	108.707	109.929	111.176	112.449	113.748	1082.06	556.009	336126	49.4302	0.550158	0.159126	101.876	592931	2487.33	477452	1.02627e+06	591748	44.655	82086.4
2.87	2.87	0	135	0	135	0	500	1	400	0	1500000	0	0.0074	0.0074	1	0.0074	0.01	0.5	0.470436	4000	537	0	0	537	1.47123	101.876	102.957	104.061	105.187	106.336	107.51	108.707	109.929	111.176	112.449	1070.19	549.771	336076	49.4228	0.549899	0.15738	100.816	593032	2486.96	479939	1.02378e+06	591862	44.7787	81592.1
2.87	2.87	0	135	0	135	0	500	1	400	0	1500000	0	0.0074	0.0074	1	0.0074	0.01	0.5	0.470128	4000	538	0	0	538	1.47397	100.816	101.876	102.957	104.061	105.187	106.336	107.51	108.707	109.929	111.176	1058.55	543.658	336028	49.4157	0.549643	0.155669	99.7777	593132	2486.6	482426	1.0213e+06	591974	44.9018	81100.2
2.87	2.87	0	135	0	135	0	500	1	400	0	1500000	0	0.0074	0.0074	1	0.0074	0.01	0.5	0.469819	4000	539	0	0	539	1.47671	99.7777	100.816	101.876	102.957	104.061	105.187	106.336	107.51	108.707	109.929	1047.16	537.669	335981	49.4089	0.549389	0.153993	98.7603	593231	2486.26	484912	1.01881e+06	592086	45.0244	80610.6
2.87	2.87	0	135	0	135	0	500	1	400	0	1500000	0	0.0074	0.0074	1	0.0074	0.01	0.5	0.469511	4000	540	0	0	540	1.47945	98.7603	99.7777	100.816	101.876	102.957	104.061	105.187	106.336	107.51	108.707	1035.99	531.8	335937	49.4024	0.549137	0.152351	97.7635	593328	2485.93	487398	1.01632e+06	592196	45.1464	80123.5
2.87	2.87	0	135	0	135	0	500	1	400	0	1500000	0	0.0074	0.0074	1	0.0074	0.01	0.5	0.469202	4000	541	0	0	541	1.48219	97.7635	98.7603	99.7777	100.816	101.876	102.957	104.061	105.187	106.336	107.51	1025.04	526.05	335894	49.3961	0.548888	0.150741	96.7867	593425	2485.62	489884	1.01384e+06	592304	45.2678	79638.7
2.87	2.87	0	135	0	135	0	500	1	400	0	1500000	0	0.0074	0.0074	1	0.0074	0.01	0.5	0.468894	4000	542	0	0	542	1.48493	96.7867	97.7635	98.7603	99.7777	100.816	101.876	102.957	104.061	105.187	106.336	1014.32	520.416	335853	49.3901	0.548641	0.149165	95.8296	593521	2485.31	492369	1.01135e+06	592412	45.3888	79156.2
2.87	2.87	0	135	0	135	0	500	1	400	0	1500000	0	0.0074	0.0074	1	0.0074	0.01	0.5	0.468586	4000	543	0	0	543	1.48767	95.8296	96.7867	97.7635	98.7603	99.7777	100.816	101.876	102.957	104.061	105.187	1003.81	514.896	335814	49.3843	0.548396	0.147619	94.8917	593616	2485.02	494854	1.00887e+06	592518	45.5091	78676.2
2.87	2.87	0	135	0	135	0	500	1	400	0	1500000	0	0.0074	0.0074	1	0.0074	0.01	0.5	0.468278	4000	544	0	0	544	1.49041	94.8917	95.8296	96.7867	97.7635	98.7603	99.7777	100.816	101.876	102.957	104.061	993.518	509.486	335776	49.3787	0.548154	0.146105	93.9727	593710	2484.74	497339	1.00638e+06	592623	45.6289	78198.6
2.87	2.87	0	135	0	135	0	500	1	400	0	1500000	0	0.0074	0.0074	1	0.0074	0.01	0.5	0.46797	4000	545	0	0	545	1.49315	93.9727	94.8917	95.8296	96.7867	97.7635	98.7603	99.7777	100.816	101.876	102.957	983.43	504.186	335739	49.3734	0.547914	0.144622	93.0722	593803	2484.47	499823	1.0039e+06	592727	45.7482	77723.5
2.87	2.87	0	135	0	135	0	500	1	400	0	1500000	0	0.0074	0.0074	1	0.0074	0.01	0.5	0.467663	4000	546	0	0	546	1.49589	93.0722	93.9727	94.8917	95.8296	96.7867	97.7635	98.7603	99.7777	100.816	101.876	973.546	498.993	335705	49.3683	0.547676	0.143168	92.1897	593895	2484.21	502307	1.00141e+06	592830	45.867	77250.7
2.87	2.87	0	135	0	135	0	500	1	400	0	1500000	0	0.0074	0.0074	1	0.0074	0.01	0.5	0.467356	4000	547	0	0	547	1.49863	92.1897	93.0722	93.9727	94.8917	95.8296	96.7867	97.7635	98.7603	99.7777	100.816	963.86	493.904	335671	49.3634	0.54744	0.141744	91.3251	593986	2483.97	504791	998930	592932	45.9852	76780.3
2.87	2.87	0	135	0	135	0	500	1	400	0	1500000	0	0.0074	0.0074	1	0.0074	0.01	0.5	0.46705	4000	548	0	0	548	1.50137	91.3251	92.1897	93.0722	93.9727	94.8917	95.8296	96.7867	97.7635	98.7603	99.7777	954.369	488.918	335640	49.3587	0.547206	0.140348	90.4777	594077	2483.73	507275	996447	593033	46.103	76312.4
2.87	2.87	0	135	0	135	0	500	1	400	0	1500000	0	0.0074	0.0074	1	0.0074	0.01	0.5	0.466744	4000	549	0	0	549	1.50411	90.4777	91.3251	92.1897	93.0722	93.9727	94.8917	95.8296	96.7867	97.7635	98.7603	945.069	484.032	335609	49.3542	0.546975	0.138981	89.6475	594166	2483.51	509759	993963	593133	46.2202	75846.9
2.87	2.87	0	135	0	135	0	500	1	400	0	1500000	0	0.0074	0.0074	1	0.0074	0.01	0.5	0.466439	4000	550	0	0	550	1.50685	89.6475	90.4777	91.3251	92.1897	93.0722	93.9727	94.8917	95.8296	96.7867	97.7635	935.956	479.244	335580	49.3499	0.546745	0.13764	88.8338	594255	2483.29	512242	991480	593232	46.3368	75383.8
2.87	2.87	0	135	0	135	0	500	1	400	0	1500000	0	0.0074	0.0074	1	0.0074	0.01	0.5	0.466134	4000	551	0	0	551	1.50959	88.8338	89.6475	90.4777	91.3251	92.1897	93.0722	93.9727	94.8917	95.8296	96.7867	927.027	474.553	335552	49.3458	0.546518	0.136327	88.0366	594343	2483.09	514725	988997	593329	46.453	74923.2
2.87	2.87	0	135	0	135	0	500	1	400	0	1500000	0	0.0074	0.0074	1	0.0074	0.01	0.5	0.46583	4000	552	0	0	552	1.51233	88.0366	88.8338	89.6475	90.4777	91.3251	92.1897	93.0722	93.9727	94.8917	95.8296	918.276	469.956	335526	49.3419	0.546293	0.13504	87.2553	594431	2482.89	517208	986514	593426	46.5687	74465
2.87	2.87	0	135	0	135	0	500	1	400	0	1500000	0	0.0074	0.0074	1	0.0074	0.01	0.5	0.465527	4000	553	0	0	553	1.51507	87.2553	88.0366	88.8338	89.6475	90.4777	91.3251	92.1897	93.0722	93.9727	94.8917	909.702	465.451	335500	49.3382	0.546069	0.13378	86.4897	594517	2482.7	519690	984031	593522	46.6838	74009.2
2.87	2.87	0	135	0	135	0	500	1	400	0	1500000	0	0.0074	0.0074	1	0.0074	0.01	0.5	0.465225	4000	554	0	0	554	1.51781	86.4897	87.2553	88.0366	88.8338	89.6475	90.4777	91.3251	92.1897	93.0722	93.9727	901.3	461.037	335476	49.3347	0.545848	0.132544	85.7394	594603	2482.52	522173	981549	593617	46.7985	73555.9
2.87	2.87	0	135	0	135	0	500	1	400	0	1500000	0	0.0074	0.0074	1	0.0074	0.01	0.5	0.464923	4000	555	0	0	555	1.52055	85.7394	86.4897	87.2553	88.0366	88.8338	89.6475	90.4777	91.3251	92.1897	93.0722	893.067	456.712	335453	49.3313	0.545629	0.131333	85.0043	594688	2482.35	524655	979066	593711	46.9126	73105
2.87	2.87	0	135	0	135	0	500	1	400	0	1500000	0	0.0074	0.0074	1	0.0074	0.01	0.5	0.464623	4000	556	0	0	556	1.52329	85.0043	85.7394	86.4897	87.2553	88.0366	88.8338	89.6475	90.4777	91.3251	92.1897	884.999	452.474	335432	49.3281	0.545411	0.130147	84.2838	594772	2482.19	527138	976584	593804	47.0263	72656.6
2.87	2.87	0	135	0	135	0	500	1	400	0	1500000	0	0.0074	0.0074	1	0.0074	0.01	0.5	0.464323	4000	557	0	0	557	1.52603	84.2838	85.0043	85.7394	86.4897	87.2553	88.0366	88.8338	89.6475	90.4777	91.3251	877.093	448.321	335411	49.3251	0.545196	0.128984	83.5778	594856	2482.04	529620	974102	593896	47.1395	72210.6
2.87	2.87	0	135	0	135	0	500	1	400	0	1500000	0	0.0074	0.0074	1	0.0074	0.01	0.5	0.464025	4000	558	0	0	558	1.52877	83.5778	84.2838	85.0043	85.7394	86.4897	87.2553	88.0366	88.8338	89.6475	90.4777	869.346	444.251	335391	49.3222	0.544982	0.127845	82.886	594939	2481.9	532101	971620	593987	47.2521	71767
2.87	2.87	0	135	0	135	0	500	1	400	0	1500000	0	0.0074	0.0074	1	0.0074	0.01	0.5	0.463727	4000	559	0	0	559	1.53151	82.886	83.5778	84.2838	85.0043	85.7394	86.4897	87.2553	88.0366	88.8338	89.6475	861.754	440.263	335373	49.3194	0.544771	0.126728	82.208	595021	2481.76	534583	969138	594078	47.3643	71325.9
2.87	2.87	0	135	0	135	0	500	1	400	0	1500000	0	0.0074	0.0074	1	0.0074	0.01	0.5	0.463431	4000	560	0	0	560	1.53425	82.208	82.886	83.5778	84.2838	85.0043	85.7394	86.4897	87.2553	88.0366	88.8338	854.315	436.355	335355	49.3169	0.544561	0.125634	81.5436	595102	2481.63	537065	966657	594167	47.476	70887.2
2.87	2.87	0	135	0	135	0	500	1	400	0	1500000	0	0.0074	0.0074	1	0.0074	0.01	0.5	0.463136	4000	561	0	0	561	1.53699	81.5436	82.208	82.886	83.5778	84.2838	85.0043	85.7394	86.4897	87.2553	88.0366	847.024	432.525	335339	49.3144	0.544353	0.124562	80.8926	595183	2481.51	539546	964175	594256	47.5873	70450.9
2.87	2.87	0	135	0	135	0	500	1	400	0	1500000	0	0.0074	0.0074	1	0.0074	0.01	0.5	0.462842	4000	562	0	0	562	1.53973	80.8926	81.5436	82.208	82.886	83.5778	84.2838	85.0043	85.7394	86.4897	87.2553	839.88	428.772	335323	49.3121	0.544147	0.123512	80.2545	595263	2481.39	542028	961694	594344	47.698	70017.1
2.87	2.87	0	135	0	135	0	500	1	400	0	1500000	0	0.0074	0.0074	1	0.0074	0.01	0.5	0.46255	4000	563	0	0	563	1.54247	80.2545	80.8926	81.5436	82.208	82.886	83.5778	84.2838	85.0043	85.7394	86.4897	832.88	425.095	335308	49.31	0.543943	0.122482	79.6293	595343	2481.28	544509	959213	594432	47.8083	69585.7
2.87	2.87	0	135	0	135	0	500	1	400	0	1500000	0	0.0074	0.0074	1	0.0074	0.01	0.5	0.462259	4000	564	0	0	564	1.54521	79.6293	80.2545	80.8926	81.5436	82.208	82.886	83.5778	84.2838	85.0043	85.7394	826.019	421.491	335294	49.3079	0.54374	0.121473	79.0166	595422	2481.18	546990	956731	594518	47.9182	69156.8
2.87	2.87	0	135	0	135	0	500	1	400	0	1500000	0	0.0074	0.0074	1	0.0074	0.01	0.5	0.461969	4000	565	0	0	565	1.54795	79.0166	79.6293	80.2545	80.8926	81.5436	82.208	82.886	83.5778	84.2838	85.0043	819.296	417.96	335282	49.306	0.543539	0.120485	78.4162	595501	2481.08	549471	954250	594604	48.0275	68730.2
2.87	2.87	0	135	0	135	0	500	1	400	0	1500000	0	0.0074	0.0074	1	0.0074	0.01	0.5	0.461681	4000	566	0	0	566	1.55068	78.4162	79.0166	79.6293	80.2545	80.8926	81.5436	82.208	82.886	83.5778	84.2838	812.708	414.499	335269	49.3043	0.54334	0.119516	77.8278	595578	2480.99	551952	951769	594689	48.1364	68306.1
2.87	2.87	0	135	0	135	0	500	1	400	0	1500000	0	0.0074	0.0074	1	0.0074	0.01	0.5	0.461395	4000	567	0	0	567	1.55342	77.8278	78.4162	79.0166	79.6293	80.2545	80.8926	81.5436	82.208	82.886	83.5778	806.252	411.108	335258	49.3026	0.543143	0.118566	77.2512	595656	2480.91	554433	949288	594773	48.2448	67884.4
2.87	2.87	0	135	0	135	0	500	1	400	0	1500000	0	0.0074	0.0074	1	0.0074	0.01	0.5	0.46111	4000	568	0	0	568	1.55616	77.2512	77.8278	78.4162	79.0166	79.6293	80.2545	80.8926	81.5436	82.208	82.886	799.926	407.785	335248	49.3011	0.542948	0.117636	76.6862	595732	2480.83	556914	946808	594857	48.3528	67465.2
2.87	2.87	0	135	0	135	0	500	1	400	0	1500000	0	0.0074	0.0074	1	0.0074	0.01	0.5	0.460826	4000	569	0	0	569	1.5589	76.6862	77.2512	77.8278	78.4162	79.0166	79.6293	80.2545	80.8926	81.5436	82.208	793.726	404.528	335238	49.2996	0.542754	0.116724	76.1325	595808	2480.76	559395	944327	594940	48.4603	67048.3
2.87	2.87	0	135	0	135	0	500	1	400	0	1500000	0	0.0074	0.0074	1	0.0074	0.01	0.5	0.460544	4000	570	0	0	570	1.56164	76.1325	76.6862	77.2512	77.8278	78.4162	79.0166	79.6293	80.2545	80.8926	81.5436	787.65	401.337	335229	49.2983	0.542561	0.115831	75.5899	595884	2480.69	561876	941846	595022	48.5674	66633.9
2.87	2.87	0	135	0	135	0	500	1	400	0	1500000	0	0.0074	0.0074	1	0.0074	0.01	0.5	0.460264	4000	571	0	0	571	1.56438	75.5899	76.1325	76.6862	77.2512	77.8278	78.4162	79.0166	79.6293	80.2545	80.8926	781.697	398.209	335221	49.2971	0.542371	0.114955	75.0581	595959	2480.63	564356	939365	595103	48.674	66221.8
2.87	2.87	0	135	0	135	0	500	1	400	0	1500000	0	0.0074	0.0074	1	0.0074	0.01	0.5	0.459986	4000	572	0	0	572	1.56712	75.0581	75.5899	76.1325	76.6862	77.2512	77.8278	78.4162	79.0166	79.6293	80.2545	775.862	395.144	335213	49.296	0.542182	0.114097	74.5371	596034	2480.58	566837	936885	595184	48.7802	65812.2
2.87	2.87	0	135	0	135	0	500	1	400	0	1500000	0	0.0074	0.0074	1	0.0074	0.01	0.5	0.459709	4000	573	0	0	573	1.56986	74.5371	75.0581	75.5899	76.1325	76.6862	77.2512	77.8278	78.4162	79.0166	79.6293	770.145	392.141	335206	49.295	0.541994	0.113256	74.0265	596108	2480.53	569317	934404	595264	48.8859	65404.9
2.87	2.87	0	135	0	135	0	500	1	400	0	1500000	0	0.0074	0.0074	1	0.0074	0.01	0.5	0.459434	4000	574	0	0	574	1.5726	74.0265	74.5371	75.0581	75.5899	76.1325	76.6862	77.2512	77.8278	78.4162	79.0166	764.542	389.198	335200	49.294	0.541809	0.112432	73.5261	596181	2480.48	571798	931924	595344	48.9912	65000.1
2.87	2.87	0	135	0	135	0	500	1	400	0	1500000	0	0.0074	0.0074	1	0.0074	0.01	0.5	0.459161	4000	575	0	0	575	1.57534	73.5261	74.0265	74.5371	75.0581	75.5899	76.1325	76.6862	77.2512	77.8278	78.4162	759.051	386.314	335194	49.2932	0.541624	0.111625	73.0358	596254	2480.44	574278	929443	595423	49.0961	64597.6
2.87	2.87	0	135	0	135	0	500	1	400	0	1500000	0	0.0074	0.0074	1	0.0074	0.01	0.5	0.45889	4000	576	0	0	576	1.57808	73.0358	73.5261	74.0265	74.5371	75.0581	75.5899	76.1325	76.6862	77.2512	77.8278	753.671	383.487	335189	49.2925	0.541442	0.110834	72.5554	596327	2480.4	576759	926963	595502	49.2005	64197.5
2.87	2.87	0	135	0	135	0	500	1	400	0	1500000	0	0.0074	0.0074	1	0.0074	0.01	0.5	0.458621	4000	577	0	0	577	1.58082	72.5554	73.0358	73.5261	74.0265	74.5371	75.0581	75.5899	76.1325	76.6862	77.2512	748.399	380.718	335185	49.2918	0.541261	0.110058	72.0846	596399	2480.37	579239	924483	595579	49.3045	63799.8
2.87	2.87	0	135	0	135	0	500	1	400	0	1500000	0	0.0074	0.0074	1	0.0074	0.01	0.5	0.458354	4000	578	0	0	578	1.58356	72.0846	72.5554	73.0358	73.5261	74.0265	74.5371	75.0581	75.5899	76.1325	76.6862	743.232	378.004	335181	49.2913	0.541081	0.109299	71.6232	596470	2480.34	581719	922002	595657	49.4081	63404.5
2.87	2.87	0	135	0	135	0	500	1	400	0	1500000	0	0.0074	0.0074	1	0.0074	0.01	0.5	0.458088	4000	579	0	0	579	1.5863	71.6232	72.0846	72.5554	73.0358	73.5261	74.0265	74.5371	75.0581	75.5899	76.1325	738.169	375.344	335178	49.2908	0.540903	0.108554	71.1712	596542	2480.32	584200	919522	595733	49.5112	63011.5
2.87	2.87	0	135	0	135	0	500	1	400	0	1500000	0	0.0074	0.0074	1	0.0074	0.01	0.5	0.457825	4000	580	0	0	580	1.58904	71.1712	71.6232	72.0846	72.5554	73.0358	73.5261	74.0265	74.5371	75.0581	75.5899	733.208	372.738	335175	49.2904	0.540726	0.107825	70.7282	596612	2480.3	586680	917042	595809	49.6139	62620.9
2.87	2.87	0	135	0	135	0	500	1	400	0	1500000	0	0.0074	0.0074	1	0.0074	0.01	0.5	0.457564	4000	581	0	0	581	1.59178	70.7282	71.1712	71.6232	72.0846	72.5554	73.0358	73.5261	74.0265	74.5371	75.0581	728.346	370.184	335173	49.2901	0.540551	0.10711	70.2942	596683	2480.28	589160	914561	595885	49.7162	62232.6
2.87	2.87	0	135	0	135	0	500	1	400	0	1500000	0	0.0074	0.0074	1	0.0074	0.01	0.5	0.457305	4000	582	0	0	582	1.59452	70.2942	70.7282	71.1712	71.6232	72.0846	72.5554	73.0358	73.5261	74.0265	74.5371	723.582	367.681	335171	49.2898	0.540378	0.106409	69.8689	596753	2480.27	591640	912081	595960	49.8181	61846.7
2.87	2.87	0	135	0	135	0	500	1	400	0	1500000	0	0.0074	0.0074	1	0.0074	0.01	0.5	0.457048	4000	583	0	0	583	1.59726	69.8689	70.2942	70.7282	71.1712	71.6232	72.0846	72.5554	73.0358	73.5261	74.0265	718.914	365.228	335170	49.2897	0.540205	0.105722	69.4522	596822	2480.26	594121	909601	596035	49.9196	61463.1
2.87	2.87	0	135	0	135	0	500	1	400	0	1500000	0	0.0074	0.0074	1	0.0074	0.01	0.5	0.456793	4000	584	0	0	584	1.6	69.4522	69.8689	70.2942	70.7282	71.1712	71.6232	72.0846	72.5554	73.0358	73.5261	714.34	362.825	335169	49.2895	0.540034	0.10505	69.0439	596891	2480.25	596601	907121	596109	50.0206	61081.8
2.87	2.87	0	135	0	135	0	500	1	400	0	1500000	0	0.0074	0.0074	1	0.0074	0.01	0.5	0.456541	4000	585	0	0	585	1.60274	69.0439	69.4522	69.8689	70.2942	70.7282	71.1712	71.6232	72.0846	72.5554	73.0358	709.858	360.47	335169	49.2895	0.539865	0.104391	68.6438	596960	2480.25	599081	904640	596182	50.1212	60702.9
2.87	2.87	0	135	0	135	0	500	1	400	0	1500000	0	0.0074	0.0074	1	0.0074	0.01	0.5	0.45629	4000	586	0	0	586	1.60548	68.6438	69.0439	69.4522	69.8689	70.2942	70.7282	71.1712	71.6232	72.0846	72.5554	705.466	358.163	335169	49.2895	0.539697	0.103745	68.2519	597028	2480.25	601561	902160	596255	50.2215	60326.3
2.87	2.87	0	135	0	135	0	500	1	400	0	1500000	0	0.0074	0.0074	1	0.0074	0.01	0.5	0.456042	4000	587	0	0	587	1.60822	68.2519	68.6438	69.0439	69.4522	69.8689	70.2942	70.7282	71.1712	71.6232	72.0846	701.162	355.901	335170	49.2896	0.539531	0.103112	67.8678	597096	2480.26	604042	899680	596328	50.3213	59952
2.87	2.87	0	135	0	135	0	500	1	400	0	1500000	0	0.0074	0.0074	1	0.0074	0.01	0.5	0.455796	4000	588	0	0	588	1.61096	67.8678	68.2519	68.6438	69.0439	69.4522	69.8689	70.2942	70.7282	71.1712	71.6232	696.945	353.686	335171	49.2898	0.539365	0.102492	67.4916	597163	2480.26	606522	897200	596400	50.4207	59580
2.87	2.87	0	135	0	135	0	500	1	400	0	1500000	0	0.0074	0.0074	1	0.0074	0.01	0.5	0.455552	4000	589	0	0	589	1.6137	67.4916	67.8678	68.2519	68.6438	69.0439	69.4522	69.8689	70.2942	70.7282	71.1712	692.814	351.515	335172	49.29	0.539201	0.101884	67.123	597230	2480.27	609002	894719	596471	50.5197	59210.3
2.87	2.87	0	135	0	135	0	500	1	400	0	1500000	0	0.0074	0.0074	1	0.0074	0.01	0.5	0.455311	4000	590	0	0	590	1.61644	67.123	67.4916	67.8678	68.2519	68.6438	69.0439	69.4522	69.8689	70.2942	70.7282	688.766	349.387	335174	49.2902	0.539039	0.101289	66.7618	597297	2480.29	611483	892239	596543	50.6183	58842.9
2.87	2.87	0	135	0	135	0	500	1	400	0	1500000	0	0.0074	0.0074	1	0.0074	0.01	0.5	0.455072	4000	591	0	0	591	1.61918	66.7618	67.123	67.4916	67.8678	68.2519	68.6438	69.0439	69.4522	69.8689	70.2942	684.799	347.303	335176	49.2905	0.538878	0.100706	66.408	597364	2480.3	613963	889759	596613	50.7165	58477.7
2.87	2.87	0	135	0	135	0	500	1	400	0	1500000	0	0.0074	0.0074	1	0.0074	0.01	0.5	0.454835	4000	592	0	0	592	1.62192	66.408	66.7618	67.123	67.4916	67.8678	68.2519	68.6438	69.0439	69.4522	69.8689	680.913	345.261	335179	49.2909	0.538718	0.100134	66.0614	597430	2480.32	616443	887278	596684	50.8144	58114.8
2.87	2.87	0	135	0	135	0	500	1	400	0	1500000	0	0.0074	0.0074	1	0.0074	0.01	0.5	0.454601	4000	593	0	0	593	1.62466	66.0614	66.408	66.7618	67.123	67.4916	67.8678	68.2519	68.6438	69.0439	69.4522	677.106	343.26	335181	49.2913	0.538559	0.0995742	65.7219	597495	2480.34	618924	884798	596754	50.9118	57754.2
2.87	2.87	0	135	0	135	0	500	1	400	0	1500000	0	0.0074	0.0074	1	0.0074	0.01	0.5	0.454369	4000	594	0	0	594	1.6274	65.7219	66.0614	66.408	66.7618	67.123	67.4916	67.8678	68.2519	68.6438	69.0439	673.375	341.299	335184	49.2918	0.538402	0.0990256	65.3893	597561	2480.37	621404	882318	596823	51.0088	57395.9
2.87	2.87	0	135	0	135	0	500	1	400	0	1500000	0	0.0074	0.0074	1	0.0074	0.01	0.5	0.454139	4000	595	0	0	595	1.63014	65.3893	65.7219	66.0614	66.408	66.7618	67.123	67.4916	67.8678	68.2519	68.6438	669.721	339.378	335188	49.2923	0.538246	0.0984882	65.0635	597626	2480.39	623884	879837	596892	51.1055	57039.8
2.87	2.87	0	135	0	135	0	500	1	400	0	1500000	0	0.0074	0.0074	1	0.0074	0.01	0.5	0.453912	4000	596	0	0	596	1.63288	65.0635	65.3893	65.7219	66.0614	66.408	66.7618	67.123	67.4916	67.8678	68.2519	666.14	337.496	335192	49.2928	0.538091	0.0979617	64.7443	597691	2480.42	626365	877357	596961	51.2018	56685.9
2.87	2.87	0	135	0	135	0	500	1	400	0	1500000	0	0.0074	0.0074	1	0.0074	0.01	0.5	0.453687	4000	597	0	0	597	1.63562	64.7443	65.0635	65.3893	65.7219	66.0614	66.408	66.7618	67.123	67.4916	67.8678	662.633	335.652	335196	49.2934	0.537937	0.0974458	64.4317	597755	2480.45	628845	874876	597029	51.2977	56334.2
2.87	2.87	0	135	0	135	0	500	1	400	0	1500000	0	0.0074	0.0074	1	0.0074	0.01	0.5	0.453465	4000	598	0	0	598	1.63836	64.4317	64.7443	65.0635	65.3893	65.7219	66.0614	66.408	66.7618	67.123	67.4916	659.197	333.846	335200	49.2941	0.537785	0.0969405	64.1255	597819	2480.48	631326	872396	597097	51.3932	55984.8
2.87	2.87	0	135	0	135	0	500	1	400	0	1500000	0	0.0074	0.0074	1	0.0074	0.01	0.5	0.453245	4000	599	0	0	599	1.6411	64.1255	64.4317	64.7443	65.0635	65.3893	65.7219	66.0614	66.408	66.7618	67.123	655.83	332.076	335205	49.2947	0.537634	0.0964455	63.8256	597883	2480.51	633806	869915	597164	51.4883	55637.6
2.87	2.87	0	135	0	135	0	500	1	400	0	1500000	0	0.0074	0.0074	1	0.0074	0.01	0.5	0.453028	4000	600	0	0	600	1.64384	63.8256	64.1255	64.4317	64.7443	65.0635	65.3893	65.7219	66.0614	66.408	66.7618	652.533	330.342	335209	49.2954	0.537484	0.0959606	63.5319	597946	2480.55	636287	867435	597231	51.583	55292.6
2.87	2.87	0	135	0	135	0	500	1	400	0	1500000	0	0.0074	0.0074	1	0.0074	0.01	0.5	0.452813	4000	601	0	0	601	1.64658	63.5319	63.8256	64.1255	64.4317	64.7443	65.0635	65.3893	65.7219	66.0614	66.408	649.303	328.644	335215	49.2962	0.537336	0.0954856	63.2443	598010	2480.59	638767	864954	597298	51.6774	54949.8
2.87	2.87	0	135	0	135	0	500	1	400	0	1500000	0	0.0074	0.0074	1	0.0074	0.01	0.5	0.4526	4000	602	0	0	602	1.64932	63.2443	63.5319	63.8256	64.1255	64.4317	64.7443	65.0635	65.3893	65.7219	66.0614	646.139	326.98	335220	49.297	0.537188	0.0950204	62.9625	598073	2480.63	641248	862474	597365	51.7714	54609.2
2.87	2.87	0	135	0	135	0	500	1	400	0	1500000	0	0.0074	0.0074	1	0.0074	0.01	0.5	0.45239	4000	603	0	0	603	1.65205	62.9625	63.2443	63.5319	63.8256	64.1255	64.4317	64.7443	65.0635	65.3893	65.7219	643.041	325.351	335225	49.2978	0.537042	0.0945646	62.6867	598135	2480.67	643729	859993	597431	51.8651	54270.7
2.87	2.87	0	135	0	135	0	500	1	400	0	1500000	0	0.0074	0.0074	1	0.0074	0.01	0.5	0.452183	4000	604	0	0	604	1.65479	62.6867	62.9625	63.2443	63.5319	63.8256	64.1255	64.4317	64.7443	65.0635	65.3893	640.005	323.754	335231	49.2986	0.536897	0.0941183	62.4165	598198	2480.71	646209	857512	597496	51.9583	53934.4
2.87	2.87	0	135	0	135	0	500	1	400	0	1500000	0	0.0074	0.0074	1	0.0074	0.01	0.5	0.451978	4000	605	0	0	605	1.65753	62.4165	62.6867	62.9625	63.2443	63.5319	63.8256	64.1255	64.4317	64.7443	65.0635	637.033	322.191	335237	49.2995	0.536753	0.0936811	62.152	598260	2480.76	648690	855032	597562	52.0512	53600.3
2.87	2.87	0	135	0	135	0	500	1	400	0	1500000	0	0.0074	0.0074	1	0.0074	0.01	0.5	0.451775	4000	606	0	0	606	1.66027	62.152	62.4165	62.6867	62.9625	63.2443	63.5319	63.8256	64.1255	64.4317	64.7443	634.121	320.659	335243	49.3004	0.53661	0.093253	61.893	598322	2480.8	651171	852551	597627	52.1438	53268.3
2.87	2.87	0	135	0	135	0	500	1	400	0	1500000	0	0.0074	0.0074	1	0.0074	0.01	0.5	0.451575	4000	607	0	0	607	1.66301	61.893	62.152	62.4165	62.6867	62.9625	63.2443	63.5319	63.8256	64.1255	64.4317	631.27	319.159	335250	49.3014	0.536468	0.0928337	61.6394	598383	2480.85	653652	850070	597692	52.236	52938.5
2.87	2.87	0	135	0	135	0	500	1	400	0	1500000	0	0.0074	0.0074	1	0.0074	0.01	0.5	0.451378	4000	608	0	0	608	1.66575	61.6394	61.893	62.152	62.4165	62.6867	62.9625	63.2443	63.5319	63.8256	64.1255	628.477	317.69	335256	49.3023	0.536328	0.092423	61.3911	598445	2480.9	656133	847589	597756	52.3278	52610.8
2.87	2.87	0	135	0	135	0	500	1	400	0	1500000	0	0.0074	0.0074	1	0.0074	0.01	0.5	0.451183	4000	609	0	0	609	1.66849	61.3911	61.6394	61.893	62.152	62.4165	62.6867	62.9625	63.2443	63.5319	63.8256	625.743	316.251	335263	49.3033	0.536188	0.0920209	61.1481	598506	2480.95	658614	845108	597820	52.4192	52285.2
2.87	2.87	0	135	0	135	0	500	1	400	0	1500000	0	0.0074	0.0074	1	0.0074	0.01	0.5	0.45099	4000	610	0	0	610	1.67123	61.1481	61.3911	61.6394	61.893	62.152	62.4165	62.6867	62.9625	63.2443	63.5319	623.066	314.842	335270	49.3043	0.53605	0.0916272	60.9101	598567	2481	661095	842627	597884	52.5103	51961.7
2.87	2.87	0	135	0	135	0	500	1	400	0	1500000	0	0.0074	0.0074	1	0.0074	0.01	0.5	0.450801	4000	611	0	0	611	1.67397	60.9101	61.1481	61.3911	61.6394	61.893	62.152	62.4165	62.6867	62.9625	63.2443	620.444	313.462	335277	49.3054	0.535913	0.0912416	60.6772	598628	2481.05	663576	840146	597947	52.6011	51640.4
2.87	2.87	0	135	0	135	0	500	1	400	0	1500000	0	0.0074	0.0074	1	0.0074	0.01	0.5	0.450613	4000	612	0	0	612	1.67671	60.6772	60.9101	61.1481	61.3911	61.6394	61.893	62.152	62.4165	62.6867	62.9625	617.877	312.111	335284	49.3064	0.535776	0.0908641	60.4492	598688	2481.1	666057	837665	598011	52.6915	51321.1
2.87	2.87	0	135	0	135	0	500	1	400	0	1500000	0	0.0074	0.0074	1	0.0074	0.01	0.5	0.450428	4000	613	0	0	613	1.67945	60.4492	60.6772	60.9101	61.1481	61.3911	61.6394	61.893	62.152	62.4165	62.6867	615.363	310.788	335291	49.3075	0.535641	0.0904945	60.2261	598748	2481.16	668538	835184	598074	52.7816	51003.9
2.87	2.87	0	135	0	135	0	500	1	400	0	1500000	0	0.0074	0.0074	1	0.0074	0.01	0.5	0.450246	4000	614	0	0	614	1.68219	60.2261	60.4492	60.6772	60.9101	61.1481	61.3911	61.6394	61.893	62.152	62.4165	612.903	309.492	335299	49.3086	0.535507	0.0901326	60.0077	598808	2481.21	671019	832703	598136	52.8713	50688.8
2.87	2.87	0	135	0	135	0	500	1	400	0	1500000	0	0.0074	0.0074	1	0.0074	0.01	0.5	0.450066	4000	615	0	0	615	1.68493	60.0077	60.2261	60.4492	60.6772	60.9101	61.1481	61.3911	61.6394	61.893	62.152	610.494	308.224	335306	49.3097	0.535374	0.0897784	59.794	598868	2481.27	673500	830221	598199	52.9606	50375.7
2.87	2.87	0	135	0	135	0	500	1	400	0	1500000	0	0.0074	0.0074	1	0.0074	0.01	0.5	0.449889	4000	616	0	0	616	1.68767	59.794	60.0077	60.2261	60.4492	60.6772	60.9101	61.1481	61.3911	61.6394	61.893	608.136	306.982	335314	49.3108	0.535242	0.0894316	59.5848	598928	2481.32	675982	827740	598261	53.0496	50064.7
2.87	2.87	0	135	0	135	0	500	1	400	0	1500000	0	0.0074	0.0074	1	0.0074	0.01	0.5	0.449714	4000	617	0	0	617	1.69041	59.5848	59.794	60.0077	60.2261	60.4492	60.6772	60.9101	61.1481	61.3911	61.6394	605.828	305.766	335322	49.312	0.535111	0.0890922	59.3802	598987	2481.38	678463	825259	598323	53.1383	49755.8
2.87	2.87	0	135	0	135	0	500	1	400	0	1500000	0	0.0074	0.0074	1	0.0074	0.01	0.5	0.449542	4000	618	0	0	618	1.69315	59.3802	59.5848	59.794	60.0077	60.2261	60.4492	60.6772	60.9101	61.1481	61.3911	603.568	304.576	335330	49.3131	0.534981	0.0887599	59.1799	599046	2481.44	680944	822777	598384	53.2266	49448.8
2.87	2.87	0	135	0	135	0	500	1	400	0	1500000	0	0.0074	0.0074	1	0.0074	0.01	0.5	0.449372	4000	619	0	0	619	1.69589	59.1799	59.3802	59.5848	59.794	60.0077	60.2261	60.4492	60.6772	60.9101	61.1481	601.357	303.411	335338	49.3143	0.534852	0.0884348	58.984	599105	2481.5	683426	820296	598446	53.3146	49143.9
2.87	2.87	0	135	0	135	0	500	1	400	0	1500000	0	0.0074	0.0074	1	0.0074	0.01	0.5	0.449205	4000	620	0	0	620	1.69863	58.984	59.1799	59.3802	59.5848	59.794	60.0077	60.2261	60.4492	60.6772	60.9101	599.193	302.27	335346	49.3155	0.534725	0.0881165	58.7924	599164	2481.56	685908	817814	598507	53.4023	48841.1
2.87	2.87	0	135	0	135	0	500	1	400	0	1500000	0	0.0074	0.0074	1	0.0074	0.01	0.5	0.44904	4000	621	0	0	621	1.70137	58.7924	58.984	59.1799	59.3802	59.5848	59.794	60.0077	60.2261	60.4492	60.6772	597.075	301.154	335354	49.3167	0.534598	0.0878051	58.605	599223	2481.62	688389	815332	598568	53.4896	48540.2
2.87	2.87	0	135	0	135	0	500	1	400	0	1500000	0	0.0074	0.0074	1	0.0074	0.01	0.5	0.448878	4000	622	0	0	622	1.70411	58.605	58.7924	58.984	59.1799	59.3802	59.5848	59.794	60.0077	60.2261	60.4492	595.003	300.062	335362	49.3179	0.534472	0.0875003	58.4216	599281	2481.68	690871	812851	598629	53.5766	48241.3
2.87	2.87	0	135	0	135	0	500	1	400	0	1500000	0	0.0074	0.0074	1	0.0074	0.01	0.5	0.448718	4000	623	0	0	623	1.70685	58.4216	58.605	58.7924	58.984	59.1799	59.3802	59.5848	59.794	60.0077	60.2261	592.976	298.993	335371	49.3192	0.534347	0.0872022	58.2423	599339	2481.74	693353	810369	598689	53.6633	47944.4
2.87	2.87	0	135	0	135	0	500	1	400	0	1500000	0	0.0074	0.0074	1	0.0074	0.01	0.5	0.448561	4000	624	0	0	624	1.70959	58.2423	58.4216	58.605	58.7924	58.984	59.1799	59.3802	59.5848	59.794	60.0077	590.992	297.947	335379	49.3204	0.534223	0.0869104	58.0669	599397	2481.81	695834	807887	598749	53.7496	47649.5
2.87	2.87	0	135	0	135	0	500	1	400	0	1500000	0	0.0074	0.0074	1	0.0074	0.01	0.5	0.448406	4000	625	0	0	625	1.71233	58.0669	58.2423	58.4216	58.605	58.7924	58.984	59.1799	59.3802	59.5848	59.794	589.051	296.923	335388	49.3217	0.5341	0.086625	57.8955	599455	2481.87	698316	805405	598809	53.8356	47356.5
2.87	2.87	0	135	0	135	0	500	1	400	0	1500000	0	0.0074	0.0074	1	0.0074	0.01	0.5	0.448254	4000	626	0	0	626	1.71507	57.8955	58.0669	58.2423	58.4216	58.605	58.7924	58.984	59.1799	59.3802	59.5848	587.153	295.921	335396	49.3229	0.533978	0.0863458	57.7278	599513	2481.93	700798	802923	598869	53.9213	47065.5
2.87	2.87	0	135	0	135	0	500	1	400	0	1500000	0	0.0074	0.0074	1	0.0074	0.01	0.5	0.448104	4000	627	0	0	627	1.71781	57.7278	57.8955	58.0669	58.2423	58.4216	58.605	58.7924	58.984	59.1799	59.3802	585.296	294.942	335405	49.3242	0.533856	0.0860728	57.5639	599571	2482	703280	800441	598929	54.0067	46776.5
2.87	2.87	0	135	0	135	0	500	1	400	0	1500000	0	0.0074	0.0074	1	0.0074	0.01	0.5	0.447956	4000	628	0	0	628	1.72055	57.5639	57.7278	57.8955	58.0669	58.2423	58.4216	58.605	58.7924	58.984	59.1799	583.479	293.983	335414	49.3255	0.533736	0.0858057	57.4037	599628	2482.06	705762	797959	598988	54.0917	46489.4
2.87	2.87	0	135	0	135	0	500	1	400	0	1500000	0	0.0074	0.0074	1	0.0074	0.01	0.5	0.447811	4000	629	0	0	629	1.72329	57.4037	57.5639	57.7278	57.8955	58.0669	58.2423	58.4216	58.605	58.7924	58.984	581.703	293.045	335422	49.3267	0.533617	0.0855445	57.2471	599685	2482.12	708244	795477	599047	54.1764	46204.2
2.87	2.87	0	135	0	135	0	500	1	400	0	1500000	0	0.0074	0.0074	1	0.0074	0.01	0.5	0.447668	4000	630	0	0	630	1.72603	57.2471	57.4037	57.5639	57.7278	57.8955	58.0669	58.2423	58.4216	58.605	58.7924	579.966	292.128	335431	49.328	0.533499	0.085289	57.0941	599742	2482.19	710727	792995	599106	54.2608	45920.9
2.87	2.87	0	135	0	135	0	500	1	400	0	1500000	0	0.0074	0.0074	1	0.0074	0.01	0.5	0.447528	4000	631	0	0	631	1.72877	57.0941	57.2471	57.4037	57.5639	57.7278	57.8955	58.0669	58.2423	58.4216	58.605	578.268	291.231	335440	49.3293	0.533381	0.0850393	56.9445	599799	2482.25	713209	790513	599165	54.3449	45639.6
2.87	2.87	0	135	0	135	0	500	1	400	0	1500000	0	0.0074	0.0074	1	0.0074	0.01	0.5	0.44739	4000	632	0	0	632	1.73151	56.9445	57.0941	57.2471	57.4037	57.5639	57.7278	57.8955	58.0669	58.2423	58.4216	576.607	290.354	335449	49.3306	0.533265	0.0847951	56.7984	599856	2482.32	715691	788030	599224	54.4287	45360.1
2.87	2.87	0	135	0	135	0	500	1	400	0	1500000	0	0.0074	0.0074	1	0.0074	0.01	0.5	0.447255	4000	633	0	0	633	1.73425	56.7984	56.9445	57.0941	57.2471	57.4037	57.5639	57.7278	57.8955	58.0669	58.2423	574.984	289.496	335457	49.3319	0.533149	0.0845564	56.6556	599913	2482.39	718173	785548	599282	54.5121	45082.5
2.87	2.87	0	135	0	135	0	500	1	400	0	1500000	0	0.0074	0.0074	1	0.0074	0.01	0.5	0.447121	4000	634	0	0	634	1.73699	56.6556	56.7984	56.9445	57.0941	57.2471	57.4037	57.5639	57.7278	57.8955	58.0669	573.398	288.658	335466	49.3332	0.533034	0.084323	56.5162	599969	2482.45	720656	783066	599340	54.5953	44806.8
2.87	2.87	0	135	0	135	0	500	1	400	0	1500000	0	0.0074	0.0074	1	0.0074	0.01	0.5	0.446991	4000	635	0	0	635	1.73973	56.5162	56.6556	56.7984	56.9445	57.0941	57.2471	57.4037	57.5639	57.7278	57.8955	571.847	287.838	335475	49.3345	0.53292	0.084095	56.38	600026	2482.52	723138	780583	599398	54.6781	44533
2.87	2.87	0	135	0	135	0	500	1	400	0	1500000	0	0.0074	0.0074	1	0.0074	0.01	0.5	0.446862	4000	636	0	0	636	1.74247	56.38	56.5162	56.6556	56.7984	56.9445	57.0941	57.2471	57.4037	57.5639	57.7278	570.331	287.037	335484	49.3358	0.532807	0.0838721	56.247	600082	2482.58	725621	778101	599456	54.7606	44261
2.87	2.87	0	135	0	135	0	500	1	400	0	1500000	0	0.0074	0.0074	1	0.0074	0.01	0.5	0.446736	4000	637	0	0	637	1.74521	56.247	56.38	56.5162	56.6556	56.7984	56.9445	57.0941	57.2471	57.4037	57.5639	568.85	286.253	335493	49.3371	0.532695	0.0836544	56.1171	600138	2482.65	728104	775618	599514	54.8428	43990.9
2.87	2.87	0	135	0	135	0	500	1	400	0	1500000	0	0.0074	0.0074	1	0.0074	0.01	0.5	0.446612	4000	638	0	0	638	1.74795	56.1171	56.247	56.38	56.5162	56.6556	56.7984	56.9445	57.0941	57.2471	57.4037	567.404	285.488	335502	49.3385	0.532584	0.0834416	55.9903	600194	2482.71	730586	773135	599572	54.9247	43722.6
2.87	2.87	0	135	0	135	0	500	1	400	0	1500000	0	0.0074	0.0074	1	0.0074	0.01	0.5	0.446491	4000	639	0	0	639	1.75068	55.9903	56.1171	56.247	56.38	56.5162	56.6556	56.7984	56.9445	57.0941	57.2471	565.99	284.74	335511	49.3398	0.532473	0.0832337	55.8666	600250	2482.78	733069	770652	599629	55.0064	43456.1
2.87	2.87	0	135	0	135	0	500	1	400	0	1500000	0	0.0074	0.0074	1	0.0074	0.01	0.5	0.446371	4000	640	0	0	640	1.75342	55.8666	55.9903	56.1171	56.247	56.38	56.5162	56.6556	56.7984	56.9445	57.0941	564.61	284.009	335520	49.3411	0.532363	0.0830307	55.7458	600306	2482.85	735552	768170	599686	55.0877	43191.5
2.87	2.87	0	135	0	135	0	500	1	400	0	1500000	0	0.0074	0.0074	1	0.0074	0.01	0.5	0.446254	4000	641	0	0	641	1.75616	55.7458	55.8666	55.9903	56.1171	56.247	56.38	56.5162	56.6556	56.7984	56.9445	563.262	283.295	335529	49.3424	0.532255	0.0828325	55.6279	600361	2482.91	738035	765687	599743	55.1687	42928.6
2.87	2.87	0	135	0	135	0	500	1	400	0	1500000	0	0.0074	0.0074	1	0.0074	0.01	0.5	0.44614	4000	642	0	0	642	1.7589	55.6279	55.7458	55.8666	55.9903	56.1171	56.247	56.38	56.5162	56.6556	56.7984	561.945	282.597	335538	49.3437	0.532147	0.0826388	55.513	600417	2482.98	740518	763204	599800	55.2494	42667.6
2.87	2.87	0	135	0	135	0	500	1	400	0	1500000	0	0.0074	0.0074	1	0.0074	0.01	0.5	0.446027	4000	643	0	0	643	1.76164	55.513	55.6279	55.7458	55.8666	55.9903	56.1171	56.247	56.38	56.5162	56.6556	560.66	281.916	335547	49.345	0.532039	0.0824498	55.4008	600472	2483.04	743001	760721	599857	55.3298	42408.3
2.87	2.87	0	135	0	135	0	500	1	400	0	1500000	0	0.0074	0.0074	1	0.0074	0.01	0.5	0.445917	4000	644	0	0	644	1.76438	55.4008	55.513	55.6279	55.7458	55.8666	55.9903	56.1171	56.247	56.38	56.5162	559.405	281.251	335556	49.3463	0.531933	0.0822653	55.2914	600527	2483.11	745484	758237	599914	55.4099	42150.8
2.87	2.87	0	135	0	135	0	500	1	400	0	1500000	0	0.0074	0.0074	1	0.0074	0.01	0.5	0.445808	4000	645	0	0	645	1.76712	55.2914	55.4008	55.513	55.6279	55.7458	55.8666	55.9903	56.1171	56.247	56.38	558.18	280.601	335564	49.3476	0.531828	0.0820852	55.1847	600583	2483.18	747967	755754	599970	55.4897	41895.1
2.87	2.87	0	135	0	135	0	500	1	400	0	1500000	0	0.0074	0.0074	1	0.0074	0.01	0.5	0.445702	4000	646	0	0	646	1.76986	55.1847	55.2914	55.4008	55.513	55.6279	55.7458	55.8666	55.9903	56.1171	56.247	556.985	279.967	335573	49.3489	0.531723	0.0819094	55.0808	600638	2483.24	750451	753271	600027	55.5692	41641.2
2.87	2.87	0	135	0	135	0	500	1	400	0	1500000	0	0.0074	0.0074	1	0.0074	0.01	0.5	0.445599	4000	647	0	0	647	1.7726	55.0808	55.1847	55.2914	55.4008	55.513	55.6279	55.7458	55.8666	55.9903	56.1171	555.818	279.348	335582	49.3502	0.531619	0.0817379	54.9794	600693	2483.31	752934	750788	600083	55.6485	41389
2.87	2.87	0	135	0	135	0	500	1	400	0	1500000	0	0.0074	0.0074	1	0.0074	0.01	0.5	0.445497	4000	648	0	0	648	1.77534	54.9794	55.0808	55.1847	55.2914	55.4008	55.513	55.6279	55.7458	55.8666	55.9903	554.681	278.744	335591	49.3515	0.531516	0.0815706	54.8806	600747	2483.37	755417	748304	600139	55.7274	41138.5
2.87	2.87	0	135	0	135	0	500	1	400	0	1500000	0	0.0074	0.0074	1	0.0074	0.01	0.5	0.445397	4000	649	0	0	649	1.77808	54.8806	54.9794	55.0808	55.1847	55.2914	55.4008	55.513	55.6279	55.7458	55.8666	553.571	278.154	335600	49.3528	0.531413	0.0814074	54.7844	600802	2483.44	757901	745821	600195	55.8061	40889.8
2.87	2.87	0	135	0	135	0	500	1	400	0	1500000	0	0.0074	0.0074	1	0.0074	0.01	0.5	0.4453	4000	650	0	0	650	1.78082	54.7844	54.8806	54.9794	55.0808	55.1847	55.2914	55.4008	55.513	55.6279	55.7458	552.489	277.579	335609	49.3541	0.531312	0.0812482	54.6907	600857	2483.5	760384	743337	600251	55.8845	40642.7
2.87	2.87	0	135	0	135	0	500	1	400	0	1500000	0	0.0074	0.0074	1	0.0074	0.01	0.5	0.445204	4000	651	0	0	651	1.78356	54.6907	54.7844	54.8806	54.9794	55.0808	55.1847	55.2914	55.4008	55.513	55.6279	551.434	277.018	335617	49.3554	0.531211	0.0810931	54.5994	600912	2483.57	762868	740854	600307	55.9626	40397.4
2.87	2.87	0	135	0	135	0	500	1	400	0	1500000	0	0.0074	0.0074	1	0.0074	0.01	0.5	0.445111	4000	652	0	0	652	1.7863	54.5994	54.6907	54.7844	54.8806	54.9794	55.0808	55.1847	55.2914	55.4008	55.513	550.405	276.471	335626	49.3567	0.531111	0.0809418	54.5105	600966	2483.63	765351	738370	600362	56.0404	40153.8
2.87	2.87	0	135	0	135	0	500	1	400	0	1500000	0	0.0074	0.0074	1	0.0074	0.01	0.5	0.44502	4000	653	0	0	653	1.78904	54.5105	54.5994	54.6907	54.7844	54.8806	54.9794	55.0808	55.1847	55.2914	55.4008	549.403	275.937	335635	49.358	0.531011	0.0807944	54.424	601020	2483.7	767835	735887	600418	56.1179	39911.9
2.87	2.87	0	135	0	135	0	500	1	400	0	1500000	0	0.0074	0.0074	1	0.0074	0.01	0.5	0.444931	4000	654	0	0	654	1.79178	54.424	54.5105	54.5994	54.6907	54.7844	54.8806	54.9794	55.0808	55.1847	55.2914	548.426	275.417	335643	49.3593	0.530913	0.0806507	54.3399	601075	2483.76	770319	733403	600473	56.1951	39671.6
2.87	2.87	0	135	0	135	0	500	1	400	0	1500000	0	0.0074	0.0074	1	0.0074	0.01	0.5	0.444843	4000	655	0	0	655	1.79452	54.3399	54.424	54.5105	54.5994	54.6907	54.7844	54.8806	54.9794	55.0808	55.1847	547.474	274.91	335652	49.3605	0.530815	0.0805108	54.258	601129	2483.83	772803	730919	600528	56.2721	39433.1
2.87	2.87	0	135	0	135	0	500	1	400	0	1500000	0	0.0074	0.0074	1	0.0074	0.01	0.5	0.444758	4000	656	0	0	656	1.79726	54.258	54.3399	54.424	54.5105	54.5994	54.6907	54.7844	54.8806	54.9794	55.0808	546.548	274.416	335661	49.3618	0.530718	0.0803745	54.1784	601183	2483.89	775287	728435	600584	56.3488	39196.2
2.87	2.87	0	135	0	135	0	500	1	400	0	1500000	0	0.0074	0.0074	1	0.0074	0.01	0.5	0.444675	4000	657	0	0	657	1.8	54.1784	54.258	54.3399	54.424	54.5105	54.5994	54.6907	54.7844	54.8806	54.9794	545.645	273.934	335669	49.363	0.530621	0.0802418	54.1009	601237	2483.95	777770	725951	600639	56.4252	38960.9
2.87	2.87	0	135	0	135	0	500	1	400	0	1500000	0	0.0074	0.0074	1	0.0074	0.01	0.5	0.444593	4000	658	0	0	658	1.80274	54.1009	54.1784	54.258	54.3399	54.424	54.5105	54.5994	54.6907	54.7844	54.8806	544.767	273.466	335678	49.3643	0.530526	0.0801126	54.0257	601291	2484.02	780254	723467	600694	56.5013	38727.3
2.87	2.87	0	135	0	135	0	500	1	400	0	1500000	0	0.0074	0.0074	1	0.0074	0.01	0.5	0.444514	4000	659	0	0	659	1.80548	54.0257	54.1009	54.1784	54.258	54.3399	54.424	54.5105	54.5994	54.6907	54.7844	543.912	273.009	335686	49.3655	0.530431	0.0799869	53.9526	601345	2484.08	782739	720983	600748	56.5772	38495.3
2.87	2.87	0	135	0	135	0	500	1	400	0	1500000	0	0.0074	0.0074	1	0.0074	0.01	0.5	0.444436	4000	660	0	0	660	1.80822	53.9526	54.0257	54.1009	54.1784	54.258	54.3399	54.424	54.5105	54.5994	54.6907	543.08	272.564	335695	49.3668	0.530336	0.0798646	53.8816	601399	2484.14	785223	718499	600803	56.6528	38264.9
2.87	2.87	0	135	0	135	0	500	1	400	0	1500000	0	0.0074	0.0074	1	0.0074	0.01	0.5	0.444361	4000	661	0	0	661	1.81096	53.8816	53.9526	54.0257	54.1009	54.1784	54.258	54.3399	54.424	54.5105	54.5994	542.271	272.132	335703	49.368	0.530243	0.0797456	53.8126	601453	2484.2	787707	716015	600858	56.7281	38036.2
2.87	2.87	0	135	0	135	0	500	1	400	0	1500000	0	0.0074	0.0074	1	0.0074	0.01	0.5	0.444287	4000	662	0	0	662	1.8137	53.8126	53.8816	53.9526	54.0257	54.1009	54.1784	54.258	54.3399	54.424	54.5105	541.484	271.711	335711	49.3692	0.53015	0.0796299	53.7457	601507	2484.26	790191	713530	600913	56.8031	37809
2.87	2.87	0	135	0	135	0	500	1	400	0	1500000	0	0.0074	0.0074	1	0.0074	0.01	0.5	0.444215	4000	663	0	0	663	1.81644	53.7457	53.8126	53.8816	53.9526	54.0257	54.1009	54.1784	54.258	54.3399	54.424	540.719	271.301	335720	49.3704	0.530058	0.0795174	53.6808	601560	2484.32	792675	711046	600967	56.8779	37583.5
2.87	2.87	0	135	0	135	0	500	1	400	0	1500000	0	0.0074	0.0074	1	0.0074	0.01	0.5	0.444145	4000	664	0	0	664	1.81918	53.6808	53.7457	53.8126	53.8816	53.9526	54.0257	54.1009	54.1784	54.258	54.3399	539.976	270.903	335728	49.3717	0.529966	0.0794081	53.6178	601614	2484.39	795160	708562	601021	56.9524	37359.5
2.87	2.87	0	135	0	135	0	500	1	400	0	1500000	0	0.0074	0.0074	1	0.0074	0.01	0.5	0.444077	4000	665	0	0	665	1.82192	53.6178	53.6808	53.7457	53.8126	53.8816	53.9526	54.0257	54.1009	54.1784	54.258	539.254	270.516	335736	49.3729	0.529876	0.079302	53.5568	601668	2484.45	797644	706077	601076	57.0267	37137.1
2.87	2.87	0	135	0	135	0	500	1	400	0	1500000	0	0.0074	0.0074	1	0.0074	0.01	0.5	0.44401	4000	666	0	0	666	1.82466	53.5568	53.6178	53.6808	53.7457	53.8126	53.8816	53.9526	54.0257	54.1009	54.1784	538.553	270.139	335744	49.374	0.529785	0.0791989	53.4977	601721	2484.51	800129	703593	601130	57.1007	36916.3
2.87	2.87	0	135	0	135	0	500	1	400	0	1500000	0	0.0074	0.0074	1	0.0074	0.01	0.5	0.443945	4000	667	0	0	667	1.8274	53.4977	53.5568	53.6178	53.6808	53.7457	53.8126	53.8816	53.9526	54.0257	54.1009	537.872	269.773	335752	49.3752	0.529696	0.0790988	53.4404	601775	2484.57	802613	701108	601184	57.1744	36697
2.87	2.87	0	135	0	135	0	500	1	400	0	1500000	0	0.0074	0.0074	1	0.0074	0.01	0.5	0.443882	4000	668	0	0	668	1.83014	53.4404	53.4977	53.5568	53.6178	53.6808	53.7457	53.8126	53.8816	53.9526	54.0257	537.212	269.418	335760	49.3764	0.529607	0.0790016	53.385	601828	2484.62	805098	698624	601238	57.2479	36479.3
2.87	2.87	0	135	0	135	0	500	1	400	0	1500000	0	0.0074	0.0074	1	0.0074	0.01	0.5	0.443821	4000	669	0	0	669	1.83288	53.385	53.4404	53.4977	53.5568	53.6178	53.6808	53.7457	53.8126	53.8816	53.9526	536.571	269.073	335768	49.3776	0.529519	0.0789074	53.3313	601881	2484.68	807583	696139	601292	57.3211	36263.1
2.87	2.87	0	135	0	135	0	500	1	400	0	1500000	0	0.0074	0.0074	1	0.0074	0.01	0.5	0.443762	4000	670	0	0	670	1.83562	53.3313	53.385	53.4404	53.4977	53.5568	53.6178	53.6808	53.7457	53.8126	53.8816	535.95	268.739	335776	49.3787	0.529432	0.078816	53.2794	601935	2484.74	810067	693654	601346	57.394	36048.4
2.87	2.87	0	135	0	135	0	500	1	400	0	1500000	0	0.0074	0.0074	1	0.0074	0.01	0.5	0.443704	4000	671	0	0	671	1.83836	53.2794	53.3313	53.385	53.4404	53.4977	53.5568	53.6178	53.6808	53.7457	53.8126	535.348	268.414	335784	49.3799	0.529345	0.0787275	53.2293	601988	2484.8	812552	691169	601400	57.4667	35835.3
2.87	2.87	0	135	0	135	0	500	1	400	0	1500000	0	0.0074	0.0074	1	0.0074	0.01	0.5	0.443648	4000	672	0	0	672	1.8411	53.2293	53.2794	53.3313	53.385	53.4404	53.4977	53.5568	53.6178	53.6808	53.7457	534.764	268.099	335791	49.381	0.529259	0.0786417	53.1809	602041	2484.86	815037	688684	601454	57.5391	35623.6
2.87	2.87	0	135	0	135	0	500	1	400	0	1500000	0	0.0074	0.0074	1	0.0074	0.01	0.5	0.443593	4000	673	0	0	673	1.84384	53.1809	53.2293	53.2794	53.3313	53.385	53.4404	53.4977	53.5568	53.6178	53.6808	534.199	267.794	335799	49.3822	0.529173	0.0785586	53.1341	602094	2484.91	817522	686200	601508	57.6113	35413.5
2.87	2.87	0	135	0	135	0	500	1	400	0	1500000	0	0.0074	0.0074	1	0.0074	0.01	0.5	0.44354	4000	674	0	0	674	1.84658	53.1341	53.1809	53.2293	53.2794	53.3313	53.385	53.4404	53.4977	53.5568	53.6178	533.653	267.498	335807	49.3833	0.529088	0.0784782	53.089	602147	2484.97	820007	683715	601561	57.6832	35204.9
2.87	2.87	0	135	0	135	0	500	1	400	0	1500000	0	0.0074	0.0074	1	0.0074	0.01	0.5	0.443489	4000	675	0	0	675	1.84932	53.089	53.1341	53.1809	53.2293	53.2794	53.3313	53.385	53.4404	53.4977	53.5568	533.124	267.211	335814	49.3844	0.529004	0.0784004	53.0455	602200	2485.03	822492	681230	601615	57.7549	34997.7
2.87	2.87	0	135	0	135	0	500	1	400	0	1500000	0	0.0074	0.0074	1	0.0074	0.01	0.5	0.443439	4000	676	0	0	676	1.85205	53.0455	53.089	53.1341	53.1809	53.2293	53.2794	53.3313	53.385	53.4404	53.4977	532.613	266.934	335822	49.3855	0.52892	0.0783253	53.0036	602253	2485.08	824977	678745	601669	57.8263	34792
2.87	2.87	0	135	0	135	0	500	1	400	0	1500000	0	0.0074	0.0074	1	0.0074	0.01	0.5	0.443391	4000	677	0	0	677	1.85479	53.0036	53.0455	53.089	53.1341	53.1809	53.2293	53.2794	53.3313	53.385	53.4404	532.118	266.665	335829	49.3866	0.528837	0.0782526	52.9633	602306	2485.14	827462	676259	601722	57.8975	34587.8
2.87	2.87	0	135	0	135	0	500	1	400	0	1500000	0	0.0074	0.0074	1	0.0074	0.01	0.5	0.443344	4000	678	0	0	678	1.85753	52.9633	53.0036	53.0455	53.089	53.1341	53.1809	53.2293	53.2794	53.3313	53.385	531.641	266.406	335837	49.3877	0.528755	0.0781824	52.9245	602359	2485.19	829947	673774	601776	57.9684	34385
2.87	2.87	0	135	0	135	0	500	1	400	0	1500000	0	0.0074	0.0074	1	0.0074	0.01	0.5	0.443299	4000	679	0	0	679	1.86027	52.9245	52.9633	53.0036	53.0455	53.089	53.1341	53.1809	53.2293	53.2794	53.3313	531.181	266.155	335844	49.3887	0.528673	0.0781147	52.8873	602412	2485.25	832433	671289	601829	58.0391	34183.7
2.87	2.87	0	135	0	135	0	500	1	400	0	1500000	0	0.0074	0.0074	1	0.0074	0.01	0.5	0.443256	4000	680	0	0	680	1.86301	52.8873	52.9245	52.9633	53.0036	53.0455	53.089	53.1341	53.1809	53.2293	53.2794	530.737	265.913	335851	49.3898	0.528592	0.0780494	52.8515	602465	2485.3	834918	668804	601882	58.1095	33983.8
2.87	2.87	0	135	0	135	0	500	1	400	0	1500000	0	0.0074	0.0074	1	0.0074	0.01	0.5	0.443214	4000	681	0	0	681	1.86575	52.8515	52.8873	52.9245	52.9633	53.0036	53.0455	53.089	53.1341	53.1809	53.2293	530.309	265.679	335858	49.3909	0.528512	0.0779865	52.8172	602518	2485.35	837403	666318	601936	58.1797	33785.4
2.87	2.87	0	135	0	135	0	500	1	400	0	1500000	0	0.0074	0.0074	1	0.0074	0.01	0.5	0.443173	4000	682	0	0	682	1.86849	52.8172	52.8515	52.8873	52.9245	52.9633	53.0036	53.0455	53.089	53.1341	53.1809	529.897	265.453	335865	49.3919	0.528432	0.0779259	52.7843	602570	2485.4	839889	663833	601989	58.2496	33588.3
2.87	2.87	0	135	0	135	0	500	1	400	0	1500000	0	0.0074	0.0074	1	0.0074	0.01	0.5	0.443134	4000	683	0	0	683	1.87123	52.7843	52.8172	52.8515	52.8873	52.9245	52.9633	53.0036	53.0455	53.089	53.1341	529.5	265.236	335872	49.3929	0.528352	0.0778676	52.7529	602623	2485.46	842374	661347	602042	58.3193	33392.7
2.87	2.87	0	135	0	135	0	500	1	400	0	1500000	0	0.0074	0.0074	1	0.0074	0.01	0.5	0.443096	4000	684	0	0	684	1.87397	52.7529	52.7843	52.8172	52.8515	52.8873	52.9245	52.9633	53.0036	53.0455	53.089	529.119	265.026	335879	49.394	0.528273	0.0778115	52.7228	602676	2485.51	844860	658862	602095	58.3888	33198.5
2.87	2.87	0	135	0	135	0	500	1	400	0	1500000	0	0.0074	0.0074	1	0.0074	0.01	0.5	0.44306	4000	685	0	0	685	1.87671	52.7228	52.7529	52.7843	52.8172	52.8515	52.8873	52.9245	52.9633	53.0036	53.0455	528.753	264.824	335886	49.395	0.528195	0.0777577	52.6941	602729	2485.56	847345	656376	602148	58.458	33005.7
2.87	2.87	0	135	0	135	0	500	1	400	0	1500000	0	0.0074	0.0074	1	0.0074	0.01	0.5	0.443025	4000	686	0	0	686	1.87945	52.6941	52.7228	52.7529	52.7843	52.8172	52.8515	52.8873	52.9245	52.9633	53.0036	528.402	264.63	335893	49.396	0.528118	0.077706	52.6668	602781	2485.61	849831	653891	602201	58.527	32814.2
2.87	2.87	0	135	0	135	0	500	1	400	0	1500000	0	0.0074	0.0074	1	0.0074	0.01	0.5	0.442991	4000	687	0	0	687	1.88219	52.6668	52.6941	52.7228	52.7529	52.7843	52.8172	52.8515	52.8873	52.9245	52.9633	528.065	264.444	335900	49.397	0.528041	0.0776565	52.6407	602834	2485.66	852316	651405	602254	58.5957	32624.2
2.87	2.87	0	135	0	135	0	500	1	400	0	1500000	0	0.0074	0.0074	1	0.0074	0.01	0.5	0.442959	4000	688	0	0	688	1.88493	52.6407	52.6668	52.6941	52.7228	52.7529	52.7843	52.8172	52.8515	52.8873	52.9245	527.742	264.265	335907	49.398	0.527964	0.077609	52.616	602887	2485.71	854802	648919	602307	58.6642	32435.5
2.87	2.87	0	135	0	135	0	500	1	400	0	1500000	0	0.0074	0.0074	1	0.0074	0.01	0.5	0.442928	4000	689	0	0	689	1.88767	52.616	52.6407	52.6668	52.6941	52.7228	52.7529	52.7843	52.8172	52.8515	52.8873	527.434	264.093	335913	49.3989	0.527888	0.0775637	52.5925	602939	2485.76	857288	646434	602360	58.7325	32248.1
2.87	2.87	0	135	0	135	0	500	1	400	0	1500000	0	0.0074	0.0074	1	0.0074	0.01	0.5	0.442899	4000	690	0	0	690	1.89041	52.5925	52.616	52.6407	52.6668	52.6941	52.7228	52.7529	52.7843	52.8172	52.8515	527.139	263.929	335920	49.3999	0.527813	0.0775203	52.5703	602992	2485.81	859774	643948	602413	58.8005	32062.1
2.87	2.87	0	135	0	135	0	500	1	400	0	1500000	0	0.0074	0.0074	1	0.0074	0.01	0.5	0.44287	4000	691	0	0	691	1.89315	52.5703	52.5925	52.616	52.6407	52.6668	52.6941	52.7228	52.7529	52.7843	52.8172	526.858	263.771	335926	49.4008	0.527738	0.077479	52.5494	603044	2485.85	862260	641462	602466	58.8683	31877.5
2.87	2.87	0	135	0	135	0	500	1	400	0	1500000	0	0.0074	0.0074	1	0.0074	0.01	0.5	0.442843	4000	692	0	0	692	1.89589	52.5494	52.5703	52.5925	52.616	52.6407	52.6668	52.6941	52.7228	52.7529	52.7843	526.59	263.621	335933	49.4018	0.527664	0.0774396	52.5296	603097	2485.9	864746	638976	602519	58.9359	31694.2
2.87	2.87	0	135	0	135	0	500	1	400	0	1500000	0	0.0074	0.0074	1	0.0074	0.01	0.5	0.442818	4000	693	0	0	693	1.89863	52.5296	52.5494	52.5703	52.5925	52.616	52.6407	52.6668	52.6941	52.7228	52.7529	526.335	263.477	335939	49.4027	0.52759	0.0774021	52.511	603149	2485.95	867231	636490	602571	59.0032	31512.2
2.87	2.87	0	135	0	135	0	500	1	400	0	1500000	0	0.0074	0.0074	1	0.0074	0.01	0.5	0.442793	4000	694	0	0	694	1.90137	52.511	52.5296	52.5494	52.5703	52.5925	52.616	52.6407	52.6668	52.6941	52.7228	526.093	263.34	335945	49.4036	0.527517	0.0773665	52.4936	603202	2485.99	869717	634004	602624	59.0703	31331.5
2.87	2.87	0	135	0	135	0	500	1	400	0	1500000	0	0.0074	0.0074	1	0.0074	0.01	0.5	0.44277	4000	695	0	0	695	1.90411	52.4936	52.511	52.5296	52.5494	52.5703	52.5925	52.616	52.6407	52.6668	52.6941	525.864	263.21	335951	49.4045	0.527444	0.0773328	52.4774	603254	2486.04	872204	631518	602677	59.1372	31152.2
2.87	2.87	0	135	0	135	0	500	1	400	0	1500000	0	0.0074	0.0074	1	0.0074	0.01	0.5	0.442748	4000	696	0	0	696	1.90685	52.4774	52.4936	52.511	52.5296	52.5494	52.5703	52.5925	52.616	52.6407	52.6668	525.647	263.086	335957	49.4054	0.527372	0.077301	52.4623	603307	2486.08	874690	629032	602730	59.2038	30974.1
2.87	2.87	0	135	0	135	0	500	1	400	0	1500000	0	0.0074	0.0074	1	0.0074	0.01	0.5	0.442727	4000	697	0	0	697	1.90959	52.4623	52.4774	52.4936	52.511	52.5296	52.5494	52.5703	52.5925	52.616	52.6407	525.443	262.969	335963	49.4063	0.527301	0.0772709	52.4483	603359	2486.13	877176	626546	602782	59.2703	30797.3
2.87	2.87	0	135	0	135	0	500	1	400	0	1500000	0	0.0074	0.0074	1	0.0074	0.01	0.5	0.442707	4000	698	0	0	698	1.91233	52.4483	52.4623	52.4774	52.4936	52.511	52.5296	52.5494	52.5703	52.5925	52.616	525.25	262.858	335969	49.4072	0.52723	0.0772426	52.4353	603412	2486.17	879662	624060	602835	59.3365	30621.8
2.87	2.87	0	135	0	135	0	500	1	400	0	1500000	0	0.0074	0.0074	1	0.0074	0.01	0.5	0.442689	4000	699	0	0	699	1.91507	52.4353	52.4483	52.4623	52.4774	52.4936	52.511	52.5296	52.5494	52.5703	52.5925	525.07	262.753	335975	49.4081	0.527159	0.077216	52.4235	603464	2486.22	882148	621573	602888	59.4024	30447.6
2.87	2.87	0	135	0	135	0	500	1	400	0	1500000	0	0.0074	0.0074	1	0.0074	0.01	0.5	0.442671	4000	700	0	0	700	1.91781	52.4235	52.4353	52.4483	52.4623	52.4774	52.4936	52.511	52.5296	52.5494	52.5703	524.901	262.654	335981	49.4089	0.527089	0.0771912	52.4127	603516	2486.26	884634	619087	602940	59.4682	30274.7
2.87	2.87	0	135	0	135	0	500	1	400	0	1500000	0	0.0074	0.0074	1	0.0074	0.01	0.5	0.442655	4000	701	0	0	701	1.92055	52.4127	52.4235	52.4353	52.4483	52.4623	52.4774	52.4936	52.511	52.5296	52.5494	524.743	262.561	335987	49.4097	0.52702	0.077168	52.4029	603569	2486.3	887121	616601	602993	59.5337	30103
2.87	2.87	0	135	0	135	0	500	1	400	0	1500000	0	0.0074	0.0074	1	0.0074	0.01	0.5	0.442639	4000	702	0	0	702	1.92329	52.4029	52.4127	52.4235	52.4353	52.4483	52.4623	52.4774	52.4936	52.511	52.5296	524.597	262.474	335992	49.4106	0.526951	0.0771465	52.3942	603621	2486.34	889607	614115	603045	59.599	29932.6
2.87	2.87	0	135	0	135	0	500	1	400	0	1500000	0	0.0074	0.0074	1	0.0074	0.01	0.5	0.442625	4000	703	0	0	703	1.92603	52.3942	52.4029	52.4127	52.4235	52.4353	52.4483	52.4623	52.4774	52.4936	52.511	524.461	262.393	335998	49.4114	0.526883	0.0771265	52.3865	603674	2486.39	892093	611628	603098	59.6641	29763.4
2.87	2.87	0	135	0	135	0	500	1	400	0	1500000	0	0.0074	0.0074	1	0.0074	0.01	0.5	0.442612	4000	704	0	0	704	1.92877	52.3865	52.3942	52.4029	52.4127	52.4235	52.4353	52.4483	52.4623	52.4774	52.4936	524.337	262.317	336004	49.4122	0.526815	0.0771082	52.3797	603726	2486.43	894580	609142	603150	59.729	29595.4
2.87	2.87	0	135	0	135	0	500	1	400	0	1500000	0	0.0074	0.0074	1	0.0074	0.01	0.5	0.4426	4000	705	0	0	705	1.93151	52.3797	52.3865	52.3942	52.4029	52.4127	52.4235	52.4353	52.4483	52.4623	52.4774	524.223	262.247	336009	49.413	0.526747	0.0770915	52.3739	603778	2486.47	897066	606655	603203	59.7937	29428.7
2.87	2.87	0	135	0	135	0	500	1	400	0	1500000	0	0.0074	0.0074	1	0.0074	0.01	0.5	0.442589	4000	706	0	0	706	1.93425	52.3739	52.3797	52.3865	52.3942	52.4029	52.4127	52.4235	52.4353	52.4483	52.4623	524.119	262.182	336014	49.4138	0.52668	0.0770763	52.3691	603831	2486.51	899553	604169	603255	59.8581	29263.2
2.87	2.87	0	135	0	135	0	500	1	400	0	1500000	0	0.0074	0.0074	1	0.0074	0.01	0.5	0.442579	4000	707	0	0	707	1.93699	52.3691	52.3739	52.3797	52.3865	52.3942	52.4029	52.4127	52.4235	52.4353	52.4483	524.026	262.123	336020	49.4146	0.526614	0.0770626	52.3652	603883	2486.55	902039	601682	603308	59.9223	29098.9
2.87	2.87	0	135	0	135	0	500	1	400	0	1500000	0	0.0074	0.0074	1	0.0074	0.01	0.5	0.44257	4000	708	0	0	708	1.93973	52.3652	52.3691	52.3739	52.3797	52.3865	52.3942	52.4029	52.4127	52.4235	52.4353	523.943	262.069	336025	49.4153	0.526548	0.0770503	52.3622	603936	2486.58	904526	599196	603360	59.9863	28935.8
2.87	2.87	0	135	0	135	0	500	1	400	0	1500000	0	0.0074	0.0074	1	0.0074	0.01	0.5	0.442562	4000	709	0	0	709	1.94247	52.3622	52.3652	52.3691	52.3739	52.3797	52.3865	52.3942	52.4029	52.4127	52.4235	523.87	262.02	336030	49.4161	0.526483	0.0770396	52.3601	603988	2486.62	907013	596709	603413	60.0501	28773.9
2.87	2.87	0	135	0	135	0	500	1	400	0	1500000	0	0.0074	0.0074	1	0.0074	0.01	0.5	0.442555	4000	710	0	0	710	1.94521	52.3601	52.3622	52.3652	52.3691	52.3739	52.3797	52.3865	52.3942	52.4029	52.4127	523.807	261.976	336035	49.4168	0.526418	0.0770303	52.3589	604040	2486.66	909499	594222	603465	60.1137	28613.1
2.87	2.87	0	135	0	135	0	500	1	400	0	1500000	0	0.0074	0.0074	1	0.0074	0.01	0.5	0.442549	4000	711	0	0	711	1.94795	52.3589	52.3601	52.3622	52.3652	52.3691	52.3739	52.3797	52.3865	52.3942	52.4029	523.753	261.937	336040	49.4176	0.526353	0.0770224	52.3586	604093	2486.7	911986	591736	603517	60.1771	28453.6
2.87	2.87	0	135	0	135	0	500	1	400	0	1500000	0	0.0074	0.0074	1	0.0074	0.01	0.5	0.442543	4000	712	0	0	712	1.95068	52.3586	52.3589	52.3601	52.3622	52.3652	52.3691	52.3739	52.3797	52.3865	52.3942	523.708	261.903	336045	49.4183	0.526289	0.0770158	52.3591	604145	2486.73	914473	589249	603570	60.2402	28295.2
2.87	2.87	0	135	0	135	0	500	1	400	0	1500000	0	0.0074	0.0074	1	0.0074	0.01	0.5	0.442539	4000	713	0	0	713	1.95342	52.3591	52.3586	52.3589	52.3601	52.3622	52.3652	52.3691	52.3739	52.3797	52.3865	523.673	261.874	336050	49.419	0.526226	0.0770107	52.3604	604197	2486.77	916959	586762	603622	60.3032	28138
2.87	2.87	0	135	0	135	0	500	1	400	0	1500000	0	0.0074	0.0074	1	0.0074	0.01	0.5	0.442536	4000	714	0	0	714	1.95616	52.3604	52.3591	52.3586	52.3589	52.3601	52.3622	52.3652	52.3691	52.3739	52.3797	523.647	261.85	336055	49.4197	0.526163	0.0770068	52.3626	604250	2486.8	919446	584275	603675	60.3659	27982
2.87	2.87	0	135	0	135	0	500	1	400	0	1500000	0	0.0074	0.0074	1	0.0074	0.01	0.5	0.442533	4000	715	0	0	715	1.9589	52.3626	52.3604	52.3591	52.3586	52.3589	52.3601	52.3622	52.3652	52.3691	52.3739	523.63	261.831	336059	49.4204	0.5261	0.0770043	52.3656	604302	2486.84	921933	581789	603727	60.4284	27827.1
2.87	2.87	0	135	0	135	0	500	1	400	0	1500000	0	0.0074	0.0074	1	0.0074	0.01	0.5	0.442532	4000	716	0	0	716	1.96164	52.3656	52.3626	52.3604	52.3591	52.3586	52.3589	52.3601	52.3622	52.3652	52.3691	523.622	261.815	336064	49.4211	0.526038	0.0770031	52.3694	604354	2486.87	924420	579302	603779	60.4908	27673.4
2.87	2.87	0	135	0	135	0	500	1	400	0	1500000	0	0.0074	0.0074	1	0.0074	0.01	0.5	0.442531	4000	717	0	0	717	1.96438	52.3694	52.3656	52.3626	52.3604	52.3591	52.3586	52.3589	52.3601	52.3622	52.3652	523.622	261.805	336068	49.4218	0.525976	0.0770031	52.3739	604407	2486.91	926907	576815	603832	60.5529	27520.7
2.87	2.87	0	135	0	135	0	500	1	400	0	1500000	0	0.0074	0.0074	1	0.0074	0.01	0.5	0.442531	4000	718	0	0	718	1.96712	52.3739	52.3694	52.3656	52.3626	52.3604	52.3591	52.3586	52.3589	52.3601	52.3622	523.631	261.799	336073	49.4224	0.525915	0.0770044	52.3792	604459	2486.94	929394	574328	603884	60.6148	27369.2
2.87	2.87	0	135	0	135	0	500	1	400	0	1500000	0	0.0074	0.0074	1	0.0074	0.01	0.5	0.442532	4000	719	0	0	719	1.96986	52.3792	52.3739	52.3694	52.3656	52.3626	52.3604	52.3591	52.3586	52.3589	52.3601	523.648	261.797	336077	49.4231	0.525854	0.0770069	52.3853	604512	2486.97	931881	571841	603937	60.6765	27218.9
2.87	2.87	0	135	0	135	0	500	1	400	0	1500000	0	0.0074	0.0074	1	0.0074	0.01	0.5	0.442533	4000	720	0	0	720	1.9726	52.3853	52.3792	52.3739	52.3694	52.3656	52.3626	52.3604	52.3591	52.3586	52.3589	523.673	261.8	336082	49.4237	0.525794	0.0770106	52.3921	604564	2487	934368	569354	603989	60.738	27069.6
2.87	2.87	0	135	0	135	0	500	1	400	0	1500000	0	0.0074	0.0074	1	0.0074	0.01	0.5	0.442536	4000	721	0	0	721	1.97534	52.3921	52.3853	52.3792	52.3739	52.3694	52.3656	52.3626	52.3604	52.3591	52.3586	523.706	261.806	336086	49.4243	0.525734	0.0770155	52.3997	604616	2487.04	936855	566867	604041	60.7993	26921.5
2.87	2.87	0	135	0	135	0	500	1	400	0	1500000	0	0.0074	0.0074	1	0.0074	0.01	0.5	0.442539	4000	722	0	0	722	1.97808	52.3997	52.3921	52.3853	52.3792	52.3739	52.3694	52.3656	52.3626	52.3604	52.3591	523.747	261.817	336090	49.4249	0.525675	0.0770215	52.4079	604669	2487.07	939342	564380	604094	60.8604	26774.4
2.87	2.87	0	135	0	135	0	500	1	400	0	1500000	0	0.0074	0.0074	1	0.0074	0.01	0.5	0.442543	4000	723	0	0	723	1.98082	52.4079	52.3997	52.3921	52.3853	52.3792	52.3739	52.3694	52.3656	52.3626	52.3604	523.796	261.832	336094	49.4256	0.525616	0.0770287	52.4168	604721	2487.1	941829	561893	604146	60.9213	26628.4
2.87	2.87	0	135	0	135	0	500	1	400	0	1500000	0	0.0074	0.0074	1	0.0074	0.01	0.5	0.442548	4000	724	0	0	724	1.98356	52.4168	52.4079	52.3997	52.3921	52.3853	52.3792	52.3739	52.3694	52.3656	52.3626	523.853	261.851	336098	49.4261	0.525557	0.077037	52.4265	604774	2487.13	944316	559406	604198	60.982	26483.5
2.87	2.87	0	135	0	135	0	500	1	400	0	1500000	0	0.0074	0.0074	1	0.0074	0.01	0.5	0.442553	4000	725	0	0	725	1.9863	52.4265	52.4168	52.4079	52.3997	52.3921	52.3853	52.3792	52.3739	52.3694	52.3656	523.916	261.873	336102	49.4267	0.525499	0.0770464	52.4368	604826	2487.16	946803	556918	604251	61.0425	26339.7
2.87	2.87	0	135	0	135	0	500	1	400	0	1500000	0	0.0074	0.0074	1	0.0074	0.01	0.5	0.442559	4000	726	0	0	726	1.98904	52.4368	52.4265	52.4168	52.4079	52.3997	52.3921	52.3853	52.3792	52.3739	52.3694	523.988	261.9	336106	49.4273	0.525442	0.0770569	52.4477	604878	2487.19	949290	554431	604303	61.1028	26197
2.87	2.87	0	135	0	135	0	500	1	400	0	1500000	0	0.0074	0.0074	1	0.0074	0.01	0.5	0.442566	4000	727	0	0	727	1.99178	52.4477	52.4368	52.4265	52.4168	52.4079	52.3997	52.3921	52.3853	52.3792	52.3739	524.066	261.93	336110	49.4279	0.525384	0.0770684	52.4594	604931	2487.21	951778	551944	604355	61.163	26055.3
2.87	2.87	0	135	0	135	0	500	1	400	0	1500000	0	0.0074	0.0074	1	0.0074	0.01	0.5	0.442574	4000	728	0	0	728	1.99452	52.4594	52.4477	52.4368	52.4265	52.4168	52.4079	52.3997	52.3921	52.3853	52.3792	524.151	261.964	336114	49.4284	0.525328	0.077081	52.4716	604983	2487.24	954265	549457	604408	61.2229	25914.7
2.87	2.87	0	135	0	135	0	500	1	400	0	1500000	0	0.0074	0.0074	1	0.0074	0.01	0.5	0.442582	4000	729	0	0	729	1.99726	52.4716	52.4594	52.4477	52.4368	52.4265	52.4168	52.4079	52.3997	52.3921	52.3853	524.244	262.002	336118	49.429	0.525271	0.0770946	52.4845	605036	2487.27	956752	546969	604460	61.2826	25775.1
2.87	2.87	0	135	0	135	0	500	1	400	0	1500000	0	0.0074	0.0074	1	0.0074	0.01	0.5	0.442591	4000	730	0	1500000	730	2	52.4845	52.4716	52.4594	52.4477	52.4368	52.4265	52.4168	52.4079	52.3997	52.3921	524.343	262.043	336121	49.4295	0.525215	0.0771091	52.498	605088	2487.3	959239	2.04448e+06	604513	61.3421	25636.5
2.87	2.87	0	135	0	135	0	500	1	400	0	1500000	0	0.0074	0.0074	1	0.0074	0.01	0.5	0.442601	4000	731	0	0	731	2.00274	52.498	52.4845	52.4716	52.4594	52.4477	52.4368	52.4265	52.4168	52.4079	52.3997	524.449	262.088	336125	49.43	0.52516	0.0771247	52.5121	605141	2487.32	961727	2.04199e+06	604565	61.4015	25499
2.87	2.87	0	135	0	135	0	500	1	400	0	1500000	0	0.0074	0.0074	1	0.0074	0.01	0.5	0.442611	4000	732	0	0	732	2.00548	52.5121	52.498	52.4845	52.4716	52.4594	52.4477	52.4368	52.4265	52.4168	52.4079	524.561	262.136	336128	49.4306	0.525105	0.0771412	52.5267	605193	2487.35	964214	2.03951e+06	604617	61.4606	25362.6
2.87	2.87	0	135	0	135	0	500	1	400	0	1500000	0	0.0074	0.0074	1	0.0074	0.01	0.5	0.442622	4000	733	0	0	733	2.00822	52.5267	52.5121	52.498	52.4845	52.4716	52.4594	52.4477	52.4368	52.4265	52.4168	524.68	262.187	336132	49.4311	0.52505	0.0771587	52.542	605246	2487.37	966701	2.03702e+06	604670	61.5196	25227.1
2.87	2.87	0	135	0	135	0	500	1	400	0	1500000	0	0.0074	0.0074	1	0.0074	0.01	0.5	0.442633	4000	734	0	0	734	2.01096	52.542	52.5267	52.5121	52.498	52.4845	52.4716	52.4594	52.4477	52.4368	52.4265	524.805	262.242	336135	49.4316	0.524995	0.0771771	52.5578	605299	2487.4	969189	2.03453e+06	604722	61.5783	25092.6
2.87	2.87	0	135	0	135	0	500	1	400	0	1500000	0	0.0074	0.0074	1	0.0074	0.01	0.5	0.442646	4000	735	0	0	735	2.0137	52.5578	52.542	52.5267	52.5121	52.498	52.4845	52.4716	52.4594	52.4477	52.4368	524.937	262.3	336138	49.432	0.524942	0.0771964	52.5742	605351	2487.42	971676	2.03205e+06	604775	61.6369	24959.2
2.87	2.87	0	135	0	135	0	500	1	400	0	1500000	0	0.0074	0.0074	1	0.0074	0.01	0.5	0.442658	4000	736	0	0	736	2.01644	52.5742	52.5578	52.542	52.5267	52.5121	52.498	52.4845	52.4716	52.4594	52.4477	525.074	262.361	336142	49.4325	0.524888	0.0772166	52.5911	605404	2487.45	974164	2.02956e+06	604827	61.6953	24826.8
2.87	2.87	0	135	0	135	0	500	1	400	0	1500000	0	0.0074	0.0074	1	0.0074	0.01	0.5	0.442671	4000	737	0	0	737	2.01918	52.5911	52.5742	52.5578	52.542	52.5267	52.5121	52.498	52.4845	52.4716	52.4594	525.217	262.425	336145	49.433	0.524835	0.0772377	52.6086	605456	2487.47	976651	2.02707e+06	604879	61.7535	24695.3
2.87	2.87	0	135	0	135	0	500	1	400	0	1500000	0	0.0074	0.0074	1	0.0074	0.01	0.5	0.442685	4000	738	0	0	738	2.02192	52.6086	52.5911	52.5742	52.5578	52.542	52.5267	52.5121	52.498	52.4845	52.4716	525.367	262.493	336148	49.4334	0.524782	0.0772597	52.6266	605509	2487.49	979139	2.02458e+06	604932	61.8115	24564.8
2.87	2.87	0	135	0	135	0	500	1	400	0	1500000	0	0.0074	0.0074	1	0.0074	0.01	0.5	0.4427	4000	739	0	0	739	2.02466	52.6266	52.6086	52.5911	52.5742	52.5578	52.542	52.5267	52.5121	52.498	52.4845	525.521	262.563	336151	49.4339	0.52473	0.0772825	52.6451	605562	2487.52	981626	2.0221e+06	604984	61.8693	24435.3
2.87	2.87	0	135	0	135	0	500	1	400	0	1500000	0	0.0074	0.0074	1	0.0074	0.01	0.5	0.442715	4000	740	0	0	740	2.0274	52.6451	52.6266	52.6086	52.5911	52.5742	52.5578	52.542	52.5267	52.5121	52.498	525.682	262.637	336154	49.4343	0.524678	0.0773061	52.6641	605614	2487.54	984114	2.01961e+06	605037	61.927	24306.8
2.87	2.87	0	135	0	135	0	500	1	400	0	1500000	0	0.0074	0.0074	1	0.0074	0.01	0.5	0.44273	4000	741	0	0	741	2.03014	52.6641	52.6451	52.6266	52.6086	52.5911	52.5742	52.5578	52.542	52.5267	52.5121	525.848	262.713	336157	49.4348	0.524626	0.0773305	52.6836	605667	2487.56	986601	2.01712e+06	605089	61.9844	24179.3
2.87	2.87	0	135	0	135	0	500	1	400	0	1500000	0	0.0074	0.0074	1	0.0074	0.01	0.5	0.442746	4000	742	0	0	742	2.03288	52.6836	52.6641	52.6451	52.6266	52.6086	52.5911	52.5742	52.5578	52.542	52.5267	526.02	262.792	336160	49.4352	0.524575	0.0773557	52.7036	605720	2487.58	989089	2.01463e+06	605142	62.0417	24052.7
2.87	2.87	0	135	0	135	0	500	1	400	0	1500000	0	0.0074	0.0074	1	0.0074	0.01	0.5	0.442763	4000	743	0	0	743	2.03562	52.7036	52.6836	52.6641	52.6451	52.6266	52.6086	52.5911	52.5742	52.5578	52.542	526.196	262.874	336162	49.4356	0.524524	0.0773817	52.724	605772	2487.6	991577	2.01215e+06	605194	62.0988	23927
2.87	2.87	0	135	0	135	0	500	1	400	0	1500000	0	0.0074	0.0074	1	0.0074	0.01	0.5	0.44278	4000	744	0	0	744	2.03836	52.724	52.7036	52.6836	52.6641	52.6451	52.6266	52.6086	52.5911	52.5742	52.5578	526.379	262.958	336165	49.436	0.524474	0.0774085	52.7449	605825	2487.62	994064	2.00966e+06	605247	62.1557	23802.3
2.87	2.87	0	135	0	135	0	500	1	400	0	1500000	0	0.0074	0.0074	1	0.0074	0.01	0.5	0.442797	4000	745	0	0	745	2.0411	52.7449	52.724	52.7036	52.6836	52.6641	52.6451	52.6266	52.6086	52.5911	52.5742	526.566	263.046	336168	49.4364	0.524424	0.077436	52.7663	605878	2487.64	996552	2.00717e+06	605300	62.2125	23678.6
2.87	2.87	0	135	0	135	0	500	1	400	0	1500000	0	0.0074	0.0074	1	0.0074	0.01	0.5	0.442815	4000	746	0	0	746	2.04384	52.7663	52.7449	52.724	52.7036	52.6836	52.6641	52.6451	52.6266	52.6086	52.5911	526.758	263.135	336170	49.4368	0.524374	0.0774643	52.7881	605931	2487.66	999039	2.00468e+06	605352	62.269	23555.8
2.87	2.87	0	135	0	135	0	500	1	400	0	1500000	0	0.0074	0.0074	1	0.0074	0.01	0.5	0.442834	4000	747	0	0	747	2.04658	52.7881	52.7663	52.7449	52.724	52.7036	52.6836	52.6641	52.6451	52.6266	52.6086	526.955	263.228	336173	49.4371	0.524325	0.0774932	52.8104	605983	2487.68	1.00153e+06	2.00219e+06	605405	62.3254	23433.9
2.87	2.87	0	135	0	135	0	500	1	400	0	1500000	0	0.0074	0.0074	1	0.0074	0.01	0.5	0.442853	4000	748	0	0	748	2.04932	52.8104	52.7881	52.7663	52.7449	52.724	52.7036	52.6836	52.6641	52.6451	52.6266	527.157	263.323	336175	49.4375	0.524276	0.0775229	52.8331	606036	2487.7	1.00401e+06	1.99971e+06	605457	62.3816	23312.9
2.87	2.87	0	135	0	135	0	500	1	400	0	1500000	0	0.0074	0.0074	1	0.0074	0.01	0.5	0.442872	4000	749	0	0	749	2.05205	52.8331	52.8104	52.7881	52.7663	52.7449	52.724	52.7036	52.6836	52.6641	52.6451	527.363	263.42	336178	49.4378	0.524228	0.0775533	52.8562	606089	2487.72	1.0065e+06	1.99722e+06	605510	62.4376	23192.8
2.87	2.87	0	135	0	135	0	500	1	400	0	1500000	0	0.0074	0.0074	1	0.0074	0.01	0.5	0.442892	4000	750	0	0	750	2.05479	52.8562	52.8331	52.8104	52.7881	52.7663	52.7449	52.724	52.7036	52.6836	52.6641	527.574	263.52	336180	49.4382	0.524179	0.0775843	52.8798	606142	2487.73	1.00899e+06	1.99473e+06	605563	62.4934	23073.7
2.87	2.87	0	135	0	135	0	500	1	400	0	1500000	0	0.0074	0.0074	1	0.0074	0.01	0.5	0.442912	4000	751	0	0	751	2.05753	52.8798	52.8562	52.8331	52.8104	52.7881	52.7663	52.7449	52.724	52.7036	52.6836	527.79	263.622	336182	49.4385	0.524132	0.0776161	52.9037	606195	2487.75	1.01148e+06	1.99224e+06	605615	62.5491	22955.4
2.87	2.87	0	135	0	135	0	500	1	400	0	1500000	0	0.0074	0.0074	1	0.0074	0.01	0.5	0.442933	4000	752	0	0	752	2.06027	52.9037	52.8798	52.8562	52.8331	52.8104	52.7881	52.7663	52.7449	52.724	52.7036	528.01	263.727	336185	49.4389	0.524084	0.0776484	52.928	606248	2487.77	1.01397e+06	1.98976e+06	605668	62.6046	22838.1
2.87	2.87	0	135	0	135	0	500	1	400	0	1500000	0	0.0074	0.0074	1	0.0074	0.01	0.5	0.442954	4000	753	0	0	753	2.06301	52.928	52.9037	52.8798	52.8562	52.8331	52.8104	52.7881	52.7663	52.7449	52.724	528.235	263.834	336187	49.4392	0.524037	0.0776814	52.9527	606301	2487.78	1.01645e+06	1.98727e+06	605721	62.6599	22721.6
2.87	2.87	0	135	0	135	0	500	1	400	0	1500000	0	0.0074	0.0074	1	0.0074	0.01	0.5	0.442975	4000	754	0	0	754	2.06575	52.9527	52.928	52.9037	52.8798	52.8562	52.8331	52.8104	52.7881	52.7663	52.7449	528.463	263.943	336189	49.4395	0.52399	0.0777151	52.9778	606354	2487.8	1.01894e+06	1.98478e+06	605773	62.7151	22606
2.87	2.87	0	135	0	135	0	500	1	400	0	1500000	0	0.0074	0.0074	1	0.0074	0.01	0.5	0.442997	4000	755	0	0	755	2.06849	52.9778	52.9527	52.928	52.9037	52.8798	52.8562	52.8331	52.8104	52.7881	52.7663	528.696	264.054	336191	49.4398	0.523944	0.0777493	53.0033	606407	2487.81	1.02143e+06	1.98229e+06	605826	62.77	22491.3
2.87	2.87	0	135	0	135	0	500	1	400	0	1500000	0	0.0074	0.0074	1	0.0074	0.01	0.5	0.44302	4000	756	0	0	756	2.07123	53.0033	52.9778	52.9527	52.928	52.9037	52.8798	52.8562	52.8331	52.8104	52.7881	528.933	264.168	336193	49.4401	0.523898	0.0777842	53.0291	606460	2487.83	1.02392e+06	1.9798e+06	605879	62.8248	22377.5
2.87	2.87	0	135	0	135	0	500	1	400	0	1500000	0	0.0074	0.0074	1	0.0074	0.01	0.5	0.443042	4000	757	0	0	757	2.07397	53.0291	53.0033	52.9778	52.9527	52.928	52.9037	52.8798	52.8562	52.8331	52.8104	529.174	264.283	336195	49.4404	0.523852	0.0778196	53.0552	606513	2487.84	1.0264e+06	1.97732e+06	605932	62.8795	22264.5
2.87	2.87	0	135	0	135	0	500	1	400	0	1500000	0	0.0074	0.0074	1	0.0074	0.01	0.5	0.443065	4000	758	0	0	758	2.07671	53.0552	53.0291	53.0033	52.9778	52.9527	52.928	52.9037	52.8798	52.8562	52.8331	529.419	264.401	336197	49.4406	0.523807	0.0778556	53.0818	606566	2487.86	1.02889e+06	1.97483e+06	605984	62.9339	22152.4
2.87	2.87	0	135	0	135	0	500	1	400	0	1500000	0	0.0074	0.0074	1	0.0074	0.01	0.5	0.443088	4000	759	0	0	759	2.07945	53.0818	53.0552	53.0291	53.0033	52.9778	52.9527	52.928	52.9037	52.8798	52.8562	529.668	264.52	336199	49.4409	0.523762	0.0778922	53.1086	606619	2487.87	1.03138e+06	1.97234e+06	606037	62.9882	22041.1
2.87	2.87	0	135	0	135	0	500	1	400	0	1500000	0	0.0074	0.0074	1	0.0074	0.01	0.5	0.443112	4000	760	0	0	760	2.08219	53.1086	53.0818	53.0552	53.0291	53.0033	52.9778	52.9527	52.928	52.9037	52.8798	529.92	264.642	336200	49.4412	0.523717	0.0779293	53.1358	606672	2487.88	1.03387e+06	1.96985e+06	606090	63.0423	21930.7
2.87	2.87	0	135	0	135	0	500	1	400	0	1500000	0	0.0074	0.0074	1	0.0074	0.01	0.5	0.443136	4000	761	0	0	761	2.08493	53.1358	53.1086	53.0818	53.0552	53.0291	53.0033	52.9778	52.9527	52.928	52.9037	530.176	264.765	336202	49.4414	0.523673	0.0779669	53.1633	606725	2487.9	1.03636e+06	1.96737e+06	606143	63.0963	21821.1
2.87	2.87	0	135	0	135	0	500	1	400	0	1500000	0	0.0074	0.0074	1	0.0074	0.01	0.5	0.44316	4000	762	0	0	762	2.08767	53.1633	53.1358	53.1086	53.0818	53.0552	53.0291	53.0033	52.9778	52.9527	52.928	530.436	264.891	336204	49.4417	0.523629	0.0780051	53.1911	606779	2487.91	1.03884e+06	1.96488e+06	606196	63.15	21712.4
2.87	2.87	0	135	0	135	0	500	1	400	0	1500000	0	0.0074	0.0074	1	0.0074	0.01	0.5	0.443185	4000	763	0	0	763	2.09041	53.1911	53.1633	53.1358	53.1086	53.0818	53.0552	53.0291	53.0033	52.9778	52.9527	530.699	265.018	336205	49.4419	0.523585	0.0780438	53.2193	606832	2487.92	1.04133e+06	1.96239e+06	606249	63.2037	21604.5
2.87	2.87	0	135	0	135	0	500	1	400	0	1500000	0	0.0074	0.0074	1	0.0074	0.01	0.5	0.44321	4000	764	0	0	764	2.09315	53.2193	53.1911	53.1633	53.1358	53.1086	53.0818	53.0552	53.0291	53.0033	52.9778	530.965	265.147	336207	49.4421	0.523541	0.078083	53.2477	606885	2487.93	1.04382e+06	1.9599e+06	606302	63.2571	21497.4
2.87	2.87	0	135	0	135	0	500	1	400	0	1500000	0	0.0074	0.0074	1	0.0074	0.01	0.5	0.443235	4000	765	0	0	765	2.09589	53.2477	53.2193	53.1911	53.1633	53.1358	53.1086	53.0818	53.0552	53.0291	53.0033	531.235	265.278	336209	49.4424	0.523498	0.0781227	53.2764	606938	2487.94	1.04631e+06	1.95741e+06	606355	63.3104	21391.2
2.87	2.87	0	135	0	135	0	500	1	400	0	1500000	0	0.0074	0.0074	1	0.0074	0.01	0.5	0.443261	4000	766	0	0	766	2.09863	53.2764	53.2477	53.2193	53.1911	53.1633	53.1358	53.1086	53.0818	53.0552	53.0291	531.508	265.411	336210	49.4426	0.523456	0.0781629	53.3054	606992	2487.95	1.0488e+06	1.95493e+06	606408	63.3635	21285.7
2.87	2.87	0	135	0	135	0	500	1	400	0	1500000	0	0.0074	0.0074	1	0.0074	0.01	0.5	0.443287	4000	767	0	0	767	2.10137	53.3054	53.2764	53.2477	53.2193	53.1911	53.1633	53.1358	53.1086	53.0818	53.0552	531.785	265.545	336211	49.4428	0.523413	0.0782035	53.3347	607045	2487.96	1.05128e+06	1.95244e+06	606461	63.4165	21181.1
2.87	2.87	0	135	0	135	0	500	1	400	0	1500000	0	0.0074	0.0074	1	0.0074	0.01	0.5	0.443313	4000	768	0	0	768	2.10411	53.3347	53.3054	53.2764	53.2477	53.2193	53.1911	53.1633	53.1358	53.1086	53.0818	532.064	265.681	336213	49.443	0.523371	0.0782446	53.3643	607098	2487.97	1.05377e+06	1.94995e+06	606514	63.4693	21077.2
2.87	2.87	0	135	0	135	0	500	1	400	0	1500000	0	0.0074	0.0074	1	0.0074	0.01	0.5	0.443339	4000	769	0	0	769	2.10685	53.3643	53.3347	53.3054	53.2764	53.2477	53.2193	53.1911	53.1633	53.1358	53.1086	532.347	265.818	336214	49.4432	0.52333	0.0782862	53.3941	607152	2487.98	1.05626e+06	1.94746e+06	606567	63.5219	20974.2
2.87	2.87	0	135	0	135	0	500	1	400	0	1500000	0	0.0074	0.0074	1	0.0074	0.01	0.5	0.443366	4000	770	0	0	770	2.10959	53.3941	53.3643	53.3347	53.3054	53.2764	53.2477	53.2193	53.1911	53.1633	53.1358	532.632	265.957	336215	49.4433	0.523288	0.0783282	53.4242	607205	2487.99	1.05875e+06	1.94497e+06	606620	63.5744	20871.9
2.87	2.87	0	135	0	135	0	500	1	400	0	1500000	0	0.0074	0.0074	1	0.0074	0.01	0.5	0.443393	4000	771	0	0	771	2.11233	53.4242	53.3941	53.3643	53.3347	53.3054	53.2764	53.2477	53.2193	53.1911	53.1633	532.921	266.098	336216	49.4435	0.523247	0.0783706	53.4546	607259	2488	1.06124e+06	1.94249e+06	606673	63.6267	20770.5
2.87	2.87	0	135	0	135	0	500	1	400	0	1500000	0	0.0074	0.0074	1	0.0074	0.01	0.5	0.44342	4000	772	0	0	772	2.11507	53.4546	53.4242	53.3941	53.3643	53.3347	53.3054	53.2764	53.2477	53.2193	53.1911	533.212	266.24	336218	49.4437	0.523206	0.0784134	53.4852	607312	2488.01	1.06372e+06	1.94e+06	606726	63.6788	20669.8
2.87	2.87	0	135	0	135	0	500	1	400	0	1500000	0	0.0074	0.0074	1	0.0074	0.01	0.5	0.443447	4000	773	0	0	773	2.11781	53.4852	53.4546	53.4242	53.3941	53.3643	53.3347	53.3054	53.2764	53.2477	53.2193	533.506	266.384	336219	49.4439	0.523166	0.0784567	53.516	607366	2488.02	1.06621e+06	1.93751e+06	606780	63.7308	20569.8
2.87	2.87	0	135	0	135	0	500	1	400	0	1500000	0	0.0074	0.0074	1	0.0074	0.01	0.5	0.443475	4000	774	0	0	774	2.12055	53.516	53.4852	53.4546	53.4242	53.3941	53.3643	53.3347	53.3054	53.2764	53.2477	533.803	266.529	336220	49.444	0.523125	0.0785003	53.5471	607419	2488.03	1.0687e+06	1.93502e+06	606833	63.7827	20470.7
2.87	2.87	0	135	0	135	0	500	1	400	0	1500000	0	0.0074	0.0074	1	0.0074	0.01	0.5	0.443503	4000	775	0	0	775	2.12329	53.5471	53.516	53.4852	53.4546	53.4242	53.3941	53.3643	53.3347	53.3054	53.2764	534.102	266.675	336221	49.4441	0.523086	0.0785443	53.5784	607473	2488.03	1.07119e+06	1.93253e+06	606886	63.8343	20372.3
2.87	2.87	0	135	0	135	0	500	1	400	0	1500000	0	0.0074	0.0074	1	0.0074	0.01	0.5	0.443531	4000	776	0	0	776	2.12603	53.5784	53.5471	53.516	53.4852	53.4546	53.4242	53.3941	53.3643	53.3347	53.3054	534.404	266.823	336222	49.4443	0.523046	0.0785887	53.6099	607526	2488.04	1.07368e+06	1.93005e+06	606939	63.8859	20274.7
2.87	2.87	0	135	0	135	0	500	1	400	0	1500000	0	0.0074	0.0074	1	0.0074	0.01	0.5	0.443559	4000	777	0	0	777	2.12877	53.6099	53.5784	53.5471	53.516	53.4852	53.4546	53.4242	53.3941	53.3643	53.3347	534.709	266.972	336223	49.4444	0.523007	0.0786335	53.6417	607580	2488.05	1.07616e+06	1.92756e+06	606993	63.9372	20177.8
2.87	2.87	0	135	0	135	0	500	1	400	0	1500000	0	0.0074	0.0074	1	0.0074	0.01	0.5	0.443588	4000	778	0	0	778	2.13151	53.6417	53.6099	53.5784	53.5471	53.516	53.4852	53.4546	53.4242	53.3941	53.3643	535.016	267.122	336223	49.4445	0.522968	0.0786786	53.6736	607634	2488.05	1.07865e+06	1.92507e+06	607046	63.9884	20081.7
2.87	2.87	0	135	0	135	0	500	1	400	0	1500000	0	0.0074	0.0074	1	0.0074	0.01	0.5	0.443617	4000	779	0	0	779	2.13425	53.6736	53.6417	53.6099	53.5784	53.5471	53.516	53.4852	53.4546	53.4242	53.3941	535.325	267.274	336224	49.4447	0.522929	0.0787241	53.7058	607687	2488.06	1.08114e+06	1.92258e+06	607099	64.0395	19986.3
2.87	2.87	0	135	0	135	0	500	1	400	0	1500000	0	0.0074	0.0074	1	0.0074	0.01	0.5	0.443646	4000	780	0	0	780	2.13699	53.7058	53.6736	53.6417	53.6099	53.5784	53.5471	53.516	53.4852	53.4546	53.4242	535.637	267.427	336225	49.4448	0.522891	0.07877	53.7381	607741	2488.06	1.08363e+06	1.92009e+06	607153	64.0904	19891.6
2.87	2.87	0	135	0	135	0	500	1	400	0	1500000	0	0.0074	0.0074	1	0.0074	0.01	0.5	0.443675	4000	781	0	0	781	2.13973	53.7381	53.7058	53.6736	53.6417	53.6099	53.5784	53.5471	53.516	53.4852	53.4546	535.95	267.581	336226	49.4449	0.522852	0.0788161	53.7707	607795	2488.07	1.08612e+06	1.91761e+06	607206	64.1411	19797.7
2.87	2.87	0	135	0	135	0	500	1	400	0	1500000	0	0.0074	0.0074	1	0.0074	0.01	0.5	0.443704	4000	782	0	0	782	2.14247	53.7707	53.7381	53.7058	53.6736	53.6417	53.6099	53.5784	53.5471	53.516	53.4852	536.267	267.737	336226	49.445	0.522815	0.0788626	53.8034	607849	2488.07	1.0886e+06	1.91512e+06	607260	64.1917	19704.5
2.87	2.87	0	135	0	135	0	500	1	400	0	1500000	0	0.0074	0.0074	1	0.0074	0.01	0.5	0.443733	4000	783	0	0	783	2.14521	53.8034	53.7707	53.7381	53.7058	53.6736	53.6417	53.6099	53.5784	53.5471	53.516	536.585	267.893	336227	49.4451	0.522777	0.0789094	53.8364	607902	2488.08	1.09109e+06	1.91263e+06	607313	64.2421	19612
2.87	2.87	0	135	0	135	0	500	1	400	0	1500000	0	0.0074	0.0074	1	0.0074	0.01	0.5	0.443763	4000	784	0	0	784	2.14795	53.8364	53.8034	53.7707	53.7381	53.7058	53.6736	53.6417	53.6099	53.5784	53.5471	536.905	268.051	336228	49.4452	0.52274	0.0789565	53.8695	607956	2488.08	1.09358e+06	1.91014e+06	607367	64.2924	19520.3
2.87	2.87	0	135	0	135	0	500	1	400	0	1500000	0	0.0074	0.0074	1	0.0074	0.01	0.5	0.443793	4000	785	0	0	785	2.15068	53.8695	53.8364	53.8034	53.7707	53.7381	53.7058	53.6736	53.6417	53.6099	53.5784	537.227	268.209	336228	49.4452	0.522703	0.0790039	53.9027	608010	2488.09	1.09607e+06	1.90765e+06	607420	64.3425	19429.2
2.87	2.87	0	135	0	135	0	500	1	400	0	1500000	0	0.0074	0.0074	1	0.0074	0.01	0.5	0.443823	4000	786	0	0	786	2.15342	53.9027	53.8695	53.8364	53.8034	53.7707	53.7381	53.7058	53.6736	53.6417	53.6099	537.552	268.369	336229	49.4453	0.522666	0.0790516	53.9362	608064	2488.09	1.09856e+06	1.90516e+06	607474	64.3925	19338.9
2.87	2.87	0	135	0	135	0	500	1	400	0	1500000	0	0.0074	0.0074	1	0.0074	0.01	0.5	0.443853	4000	787	0	0	787	2.15616	53.9362	53.9027	53.8695	53.8364	53.8034	53.7707	53.7381	53.7058	53.6736	53.6417	537.878	268.53	336229	49.4454	0.52263	0.0790996	53.9698	608118	2488.09	1.10104e+06	1.90268e+06	607527	64.4424	19249.3
2.87	2.87	0	135	0	135	0	500	1	400	0	1500000	0	0.0074	0.0074	1	0.0074	0.01	0.5	0.443883	4000	788	0	0	788	2.1589	53.9698	53.9362	53.9027	53.8695	53.8364	53.8034	53.7707	53.7381	53.7058	53.6736	538.206	268.692	336229	49.4454	0.522594	0.0791479	54.0035	608172	2488.1	1.10353e+06	1.90019e+06	607581	64.492	19160.3
2.87	2.87	0	135	0	135	0	500	1	400	0	1500000	0	0.0074	0.0074	1	0.0074	0.01	0.5	0.443913	4000	789	0	0	789	2.16164	54.0035	53.9698	53.9362	53.9027	53.8695	53.8364	53.8034	53.7707	53.7381	53.7058	538.536	268.854	336230	49.4455	0.522558	0.0791964	54.0374	608226	2488.1	1.10602e+06	1.8977e+06	607635	64.5416	19072.1
2.87	2.87	0	135	0	135	0	500	1	400	0	1500000	0	0.0074	0.0074	1	0.0074	0.01	0.5	0.443944	4000	790	0	0	790	2.16438	54.0374	54.0035	53.9698	53.9362	53.9027	53.8695	53.8364	53.8034	53.7707	53.7381	538.868	269.018	336230	49.4455	0.522522	0.0792451	54.0715	608280	2488.1	1.10851e+06	1.89521e+06	607688	64.591	18984.5
2.87	2.87	0	135	0	135	0	500	1	400	0	1500000	0	0.0074	0.0074	1	0.0074	0.01	0.5	0.443975	4000	791	0	0	791	2.16712	54.0715	54.0374	54.0035	53.9698	53.9362	53.9027	53.8695	53.8364	53.8034	53.7707	539.201	269.183	336230	49.4456	0.522487	0.0792942	54.1057	608334	2488.1	1.111e+06	1.89272e+06	607742	64.6402	18897.6
2.87	2.87	0	135	0	135	0	500	1	400	0	1500000	0	0.0074	0.0074	1	0.0074	0.01	0.5	0.444005	4000	792	0	0	792	2.16986	54.1057	54.0715	54.0374	54.0035	53.9698	53.9362	53.9027	53.8695	53.8364	53.8034	539.536	269.348	336231	49.4456	0.522452	0.0793434	54.14	608389	2488.11	1.11349e+06	1.89024e+06	607796	64.6893	18811.4
2.87	2.87	0	135	0	135	0	500	1	400	0	1500000	0	0.0074	0.0074	1	0.0074	0.01	0.5	0.444036	4000	793	0	0	793	2.1726	54.14	54.1057	54.0715	54.0374	54.0035	53.9698	53.9362	53.9027	53.8695	53.8364	539.873	269.515	336231	49.4456	0.522417	0.0793929	54.1745	608443	2488.11	1.11597e+06	1.88775e+06	607850	64.7382	18725.8
2.87	2.87	0	135	0	135	0	500	1	400	0	1500000	0	0.0074	0.0074	1	0.0074	0.01	0.5	0.444067	4000	794	0	0	794	2.17534	54.1745	54.14	54.1057	54.0715	54.0374	54.0035	53.9698	53.9362	53.9027	53.8695	540.211	269.682	336231	49.4457	0.522382	0.0794427	54.2091	608497	2488.11	1.11846e+06	1.88526e+06	607903	64.787	18641
2.87	2.87	0	135	0	135	0	500	1	400	0	1500000	0	0.0074	0.0074	1	0.0074	0.01	0.5	0.444098	4000	795	0	0	795	2.17808	54.2091	54.1745	54.14	54.1057	54.0715	54.0374	54.0035	53.9698	53.9362	53.9027	540.551	269.85	336231	49.4457	0.522348	0.0794926	54.2438	608551	2488.11	1.12095e+06	1.88277e+06	607957	64.8357	18556.8
2.87	2.87	0	135	0	135	0	500	1	400	0	1500000	0	0.0074	0.0074	1	0.0074	0.01	0.5	0.444129	4000	796	0	0	796	2.18082	54.2438	54.2091	54.1745	54.14	54.1057	54.0715	54.0374	54.0035	53.9698	53.9362	540.892	270.018	336231	49.4457	0.522314	0.0795428	54.2787	608605	2488.11	1.12344e+06	1.88028e+06	608011	64.8842	18473.2
2.87	2.87	0	135	0	135	0	500	1	400	0	1500000	0	0.0074	0.0074	1	0.0074	0.01	0.5	0.444161	4000	797	0	0	797	2.18356	54.2787	54.2438	54.2091	54.1745	54.14	54.1057	54.0715	54.0374	54.0035	53.9698	541.234	270.188	336231	49.4457	0.522281	0.0795931	54.3136	608660	2488.11	1.12593e+06	1.8778e+06	608065	64.9326	18390.3
2.87	2.87	0	135	0	135	0	500	1	400	0	1500000	0	0.0074	0.0074	1	0.0074	0.01	0.5	0.444192	4000	798	0	0	798	2.1863	54.3136	54.2787	54.2438	54.2091	54.1745	54.14	54.1057	54.0715	54.0374	54.0035	541.578	270.358	336231	49.4457	0.522247	0.0796437	54.3487	608714	2488.11	1.12841e+06	1.87531e+06	608119	64.9808	18308
2.87	2.87	0	135	0	135	0	500	1	400	0	1500000	0	0.0074	0.0074	1	0.0074	0.01	0.5	0.444224	4000	799	0	0	799	2.18904	54.3487	54.3136	54.2787	54.2438	54.2091	54.1745	54.14	54.1057	54.0715	54.0374	541.923	270.529	336231	49.4457	0.522214	0.0796945	54.3839	608768	2488.11	1.1309e+06	1.87282e+06	608173	65.0289	18226.4
2.87	2.87	0	135	0	135	0	500	1	400	0	1500000	0	0.0074	0.0074	1	0.0074	0.01	0.5	0.444255	4000	800	0	0	800	2.19178	54.3839	54.3487	54.3136	54.2787	54.2438	54.2091	54.1745	54.14	54.1057	54.0715	542.27	270.701	336231	49.4457	0.522181	0.0797454	54.4191	608823	2488.11	1.13339e+06	1.87033e+06	608227	65.0768	18145.5
2.87	2.87	0	135	0	135	0	500	1	400	0	1500000	0	0.0074	0.0074	1	0.0074	0.01	0.5	0.444287	4000	801	0	0	801	2.19452	54.4191	54.3839	54.3487	54.3136	54.2787	54.2438	54.2091	54.1745	54.14	54.1057	542.617	270.873	336231	49.4457	0.522148	0.0797965	54.4545	608877	2488.11	1.13588e+06	1.86784e+06	608281	65.1246	18065.1
2.87	2.87	0	135	0	135	0	500	1	400	0	1500000	0	0.0074	0.0074	1	0.0074	0.01	0.5	0.444319	4000	802	0	0	802	2.19726	54.4545	54.4191	54.3839	54.3487	54.3136	54.2787	54.2438	54.2091	54.1745	54.14	542.966	271.046	336231	49.4456	0.522116	0.0798478	54.49	608932	2488.11	1.13837e+06	1.86536e+06	608335	65.1723	17985.4
2.87	2.87	0	135	0	135	0	500	1	400	0	1500000	0	0.0074	0.0074	1	0.0074	0.01	0.5	0.44435	4000	803	0	0	803	2.2	54.49	54.4545	54.4191	54.3839	54.3487	54.3136	54.2787	54.2438	54.2091	54.1745	543.316	271.22	336231	49.4456	0.522084	0.0798993	54.5255	608986	2488.11	1.14085e+06	1.86287e+06	608390	65.2198	17906.3
2.87	2.87	0	135	0	135	0	500	1	400	0	1500000	0	0.0074	0.0074	1	0.0074	0.01	0.5	0.444382	4000	804	0	0	804	2.20274	54.5255	54.49	54.4545	54.4191	54.3839	54.3487	54.3136	54.2787	54.2438	54.2091	543.667	271.394	336230	49.4456	0.522052	0.0799509	54.5612	609041	2488.11	1.14334e+06	1.86038e+06	608444	65.2672	17827.9
2.87	2.87	0	135	0	135	0	500	1	400	0	1500000	0	0.0074	0.0074	1	0.0074	0.01	0.5	0.444414	4000	805	0	0	805	2.20548	54.5612	54.5255	54.49	54.4545	54.4191	54.3839	54.3487	54.3136	54.2787	54.2438	544.019	271.569	336230	49.4455	0.52202	0.0800027	54.5969	609096	2488.1	1.14583e+06	1.85789e+06	608498	65.3144	17750
2.87	2.87	0	135	0	135	0	500	1	400	0	1500000	0	0.0074	0.0074	1	0.0074	0.01	0.5	0.444446	4000	806	0	0	806	2.20822	54.5969	54.5612	54.5255	54.49	54.4545	54.4191	54.3839	54.3487	54.3136	54.2787	544.372	271.744	336230	49.4455	0.521989	0.0800546	54.6327	609150	2488.1	1.14832e+06	1.8554e+06	608552	65.3616	17672.8
2.87	2.87	0	135	0	135	0	500	1	400	0	1500000	0	0.0074	0.0074	1	0.0074	0.01	0.5	0.444478	4000	807	0	0	807	2.21096	54.6327	54.5969	54.5612	54.5255	54.49	54.4545	54.4191	54.3839	54.3487	54.3136	544.726	271.92	336230	49.4455	0.521957	0.0801067	54.6685	609205	2488.1	1.15081e+06	1.85291e+06	608606	65.4085	17596.1
2.87	2.87	0	135	0	135	0	500	1	400	0	1500000	0	0.0074	0.0074	1	0.0074	0.01	0.5	0.44451	4000	808	0	0	808	2.2137	54.6685	54.6327	54.5969	54.5612	54.5255	54.49	54.4545	54.4191	54.3839	54.3487	545.081	272.096	336229	49.4454	0.521926	0.0801588	54.7045	609260	2488.1	1.1533e+06	1.85043e+06	608661	65.4554	17520.1
2.87	2.87	0	135	0	135	0	500	1	400	0	1500000	0	0.0074	0.0074	1	0.0074	0.01	0.5	0.444542	4000	809	0	0	809	2.21644	54.7045	54.6685	54.6327	54.5969	54.5612	54.5255	54.49	54.4545	54.4191	54.3839	545.437	272.273	336229	49.4453	0.521896	0.0802112	54.7405	609314	2488.09	1.15578e+06	1.84794e+06	608715	65.502	17444.7
2.87	2.87	0	135	0	135	0	500	1	400	0	1500000	0	0.0074	0.0074	1	0.0074	0.01	0.5	0.444574	4000	810	0	0	810	2.21918	54.7405	54.7045	54.6685	54.6327	54.5969	54.5612	54.5255	54.49	54.4545	54.4191	545.793	272.45	336228	49.4453	0.521865	0.0802636	54.7765	609369	2488.09	1.15827e+06	1.84545e+06	608769	65.5486	17369.9
2.87	2.87	0	135	0	135	0	500	1	400	0	1500000	0	0.0074	0.0074	1	0.0074	0.01	0.5	0.444607	4000	811	0	0	811	2.22192	54.7765	54.7405	54.7045	54.6685	54.6327	54.5969	54.5612	54.5255	54.49	54.4545	546.151	272.628	336228	49.4452	0.521835	0.0803162	54.8127	609424	2488.09	1.16076e+06	1.84296e+06	608824	65.595	17295.6
2.87	2.87	0	135	0	135	0	500	1	400	0	1500000	0	0.0074	0.0074	1	0.0074	0.01	0.5	0.444639	4000	812	0	0	812	2.22466	54.8127	54.7765	54.7405	54.7045	54.6685	54.6327	54.5969	54.5612	54.5255	54.49	546.509	272.806	336227	49.4451	0.521805	0.0803688	54.8488	609479	2488.08	1.16325e+06	1.84047e+06	608878	65.6413	17221.9
2.87	2.87	0	135	0	135	0	500	1	400	0	1500000	0	0.0074	0.0074	1	0.0074	0.01	0.5	0.444671	4000	813	0	0	813	2.2274	54.8488	54.8127	54.7765	54.7405	54.7045	54.6685	54.6327	54.5969	54.5612	54.5255	546.868	272.985	336227	49.4451	0.521775	0.0804216	54.8851	609534	2488.08	1.16574e+06	1.83799e+06	608933	65.6875	17148.9
2.87	2.87	0	135	0	135	0	500	1	400	0	1500000	0	0.0074	0.0074	1	0.0074	0.01	0.5	0.444703	4000	814	0	0	814	2.23014	54.8851	54.8488	54.8127	54.7765	54.7405	54.7045	54.6685	54.6327	54.5969	54.5612	547.227	273.164	336226	49.445	0.521745	0.0804745	54.9213	609589	2488.08	1.16822e+06	1.8355e+06	608987	65.7335	17076.4
2.87	2.87	0	135	0	135	0	500	1	400	0	1500000	0	0.0074	0.0074	1	0.0074	0.01	0.5	0.444736	4000	815	0	0	815	2.23288	54.9213	54.8851	54.8488	54.8127	54.7765	54.7405	54.7045	54.6685	54.6327	54.5969	547.587	273.343	336226	49.4449	0.521716	0.0805275	54.9577	609643	2488.07	1.17071e+06	1.83301e+06	609042	65.7794	17004.4
2.87	2.87	0	135	0	135	0	500	1	400	0	1500000	0	0.0074	0.0074	1	0.0074	0.01	0.5	0.444768	4000	816	0	0	816	2.23562	54.9577	54.9213	54.8851	54.8488	54.8127	54.7765	54.7405	54.7045	54.6685	54.6327	547.948	273.523	336225	49.4448	0.521687	0.0805805	54.994	609698	2488.07	1.1732e+06	1.83052e+06	609097	65.8251	16933.1
2.87	2.87	0	135	0	135	0	500	1	400	0	1500000	0	0.0074	0.0074	1	0.0074	0.01	0.5	0.4448	4000	817	0	0	817	2.23836	54.994	54.9577	54.9213	54.8851	54.8488	54.8127	54.7765	54.7405	54.7045	54.6685	548.31	273.703	336225	49.4447	0.521658	0.0806336	55.0304	609753	2488.06	1.17569e+06	1.82803e+06	609151	65.8708	16862.3
2.87	2.87	0	135	0	135	0	500	1	400	0	1500000	0	0.0074	0.0074	1	0.0074	0.01	0.5	0.444833	4000	818	0	0	818	2.2411	55.0304	54.994	54.9577	54.9213	54.8851	54.8488	54.8127	54.7765	54.7405	54.7045	548.671	273.883	336224	49.4446	0.52163	0.0806869	55.0669	609809	2488.06	1.17818e+06	1.82555e+06	609206	65.9163	16792
2.87	2.87	0	135	0	135	0	500	1	400	0	1500000	0	0.0074	0.0074	1	0.0074	0.01	0.5	0.444865	4000	819	0	0	819	2.24384	55.0669	55.0304	54.994	54.9577	54.9213	54.8851	54.8488	54.8127	54.7765	54.7405	549.034	274.064	336223	49.4445	0.521601	0.0807402	55.1033	609864	2488.05	1.18066e+06	1.82306e+06	609261	65.9616	16722.4
2.87	2.87	0	135	0	135	0	500	1	400	0	1500000	0	0.0074	0.0074	1	0.0074	0.01	0.5	0.444898	4000	820	0	0	820	2.24658	55.1033	55.0669	55.0304	54.994	54.9577	54.9213	54.8851	54.8488	54.8127	54.7765	549.397	274.244	336222	49.4444	0.521573	0.0807935	55.1398	609919	2488.05	1.18315e+06	1.82057e+06	609315	66.0069	16653.2
2.87	2.87	0	135	0	135	0	500	1	400	0	1500000	0	0.0074	0.0074	1	0.0074	0.01	0.5	0.44493	4000	821	0	0	821	2.24932	55.1398	55.1033	55.0669	55.0304	54.994	54.9577	54.9213	54.8851	54.8488	54.8127	549.76	274.426	336222	49.4443	0.521545	0.0808469	55.1763	609974	2488.04	1.18564e+06	1.81808e+06	609370	66.052	16584.6
2.87	2.87	0	135	0	135	0	500	1	400	0	1500000	0	0.0074	0.0074	1	0.0074	0.01	0.5	0.444962	4000	822	0	0	822	2.25205	55.1763	55.1398	55.1033	55.0669	55.0304	54.994	54.9577	54.9213	54.8851	54.8488	550.124	274.607	336221	49.4442	0.521517	0.0809004	55.2129	610029	2488.03	1.18813e+06	1.81559e+06	609425	66.0969	16516.6
2.87	2.87	0	135	0	135	0	500	1	400	0	1500000	0	0.0074	0.0074	1	0.0074	0.01	0.5	0.444995	4000	823	0	0	823	2.25479	55.2129	55.1763	55.1398	55.1033	55.0669	55.0304	54.994	54.9577	54.9213	54.8851	550.488	274.789	336220	49.4441	0.52149	0.080954	55.2494	610084	2488.03	1.19062e+06	1.81311e+06	609480	66.1418	16449.1
2.87	2.87	0	135	0	135	0	500	1	400	0	1500000	0	0.0074	0.0074	1	0.0074	0.01	0.5	0.445027	4000	824	0	0	824	2.25753	55.2494	55.2129	55.1763	55.1398	55.1033	55.0669	55.0304	54.994	54.9577	54.9213	550.852	274.97	336219	49.4439	0.521462	0.0810075	55.286	610140	2488.02	1.1931e+06	1.81062e+06	609535	66.1865	16382.1
2.87	2.87	0	135	0	135	0	500	1	400	0	1500000	0	0.0074	0.0074	1	0.0074	0.01	0.5	0.445059	4000	825	0	0	825	2.26027	55.286	55.2494	55.2129	55.1763	55.1398	55.1033	55.0669	55.0304	54.994	54.9577	551.217	275.152	336218	49.4438	0.521435	0.0810612	55.3226	610195	2488.02	1.19559e+06	1.80813e+06	609590	66.2311	16315.7
2.87	2.87	0	135	0	135	0	500	1	400	0	1500000	0	0.0074	0.0074	1	0.0074	0.01	0.5	0.445092	4000	826	0	0	826	2.26301	55.3226	55.286	55.2494	55.2129	55.1763	55.1398	55.1033	55.0669	55.0304	54.994	551.582	275.334	336218	49.4437	0.521408	0.0811148	55.3592	610250	2488.01	1.19808e+06	1.80564e+06	609644	66.2756	16249.8
2.87	2.87	0	135	0	135	0	500	1	400	0	1500000	0	0.0074	0.0074	1	0.0074	0.01	0.5	0.445124	4000	827	0	0	827	2.26575	55.3592	55.3226	55.286	55.2494	55.2129	55.1763	55.1398	55.1033	55.0669	55.0304	551.947	275.517	336217	49.4435	0.521382	0.0811685	55.3958	610306	2488	1.20057e+06	1.80315e+06	609699	66.3199	16184.4
2.87	2.87	0	135	0	135	0	500	1	400	0	1500000	0	0.0074	0.0074	1	0.0074	0.01	0.5	0.445157	4000	828	0	0	828	2.26849	55.3958	55.3592	55.3226	55.286	55.2494	55.2129	55.1763	55.1398	55.1033	55.0669	552.312	275.699	336216	49.4434	0.521355	0.0812222	55.4324	610361	2488	1.20306e+06	1.80067e+06	609754	66.3641	16119.6
2.87	2.87	0	135	0	135	0	500	1	400	0	1500000	0	0.0074	0.0074	1	0.0074	0.01	0.5	0.445189	4000	829	0	0	829	2.27123	55.4324	55.3958	55.3592	55.3226	55.286	55.2494	55.2129	55.1763	55.1398	55.1033	552.678	275.882	336215	49.4433	0.521329	0.081276	55.469	610417	2487.99	1.20554e+06	1.79818e+06	609810	66.4082	16055.3
2.87	2.87	0	135	0	135	0	500	1	400	0	1500000	0	0.0074	0.0074	1	0.0074	0.01	0.5	0.445221	4000	830	0	0	830	2.27397	55.469	55.4324	55.3958	55.3592	55.3226	55.286	55.2494	55.2129	55.1763	55.1398	553.043	276.064	336214	49.4431	0.521303	0.0813298	55.5056	610472	2487.98	1.20803e+06	1.79569e+06	609865	66.4521	15991.4
2.87	2.87	0	135	0	135	0	500	1	400	0	1500000	0	0.0074	0.0074	1	0.0074	0.01	0.5	0.445253	4000	831	0	0	831	2.27671	55.5056	55.469	55.4324	55.3958	55.3592	55.3226	55.286	55.2494	55.2129	55.1763	553.409	276.247	336213	49.443	0.521277	0.0813836	55.5422	610528	2487.97	1.21052e+06	1.7932e+06	609920	66.496	15928.1
2.87	2.87	0	135	0	135	0	500	1	400	0	1500000	0	0.0074	0.0074	1	0.0074	0.01	0.5	0.445286	4000	832	0	0	832	2.27945	55.5422	55.5056	55.469	55.4324	55.3958	55.3592	55.3226	55.286	55.2494	55.2129	553.775	276.43	336212	49.4428	0.521251	0.0814374	55.5788	610583	2487.97	1.21301e+06	1.79071e+06	609975	66.5397	15865.3
2.87	2.87	0	135	0	135	0	500	1	400	0	1500000	0	0.0074	0.0074	1	0.0074	0.01	0.5	0.445318	4000	833	0	0	833	2.28219	55.5788	55.5422	55.5056	55.469	55.4324	55.3958	55.3592	55.3226	55.286	55.2494	554.141	276.613	336211	49.4427	0.521226	0.0814912	55.6154	610639	2487.96	1.2155e+06	1.78823e+06	610030	66.5833	15803
2.87	2.87	0	135	0	135	0	500	1	400	0	1500000	0	0.0074	0.0074	1	0.0074	0.01	0.5	0.44535	4000	834	0	0	834	2.28493	55.6154	55.5788	55.5422	55.5056	55.469	55.4324	55.3958	55.3592	55.3226	55.286	554.507	276.796	336209	49.4425	0.5212	0.081545	55.652	610695	2487.95	1.21798e+06	1.78574e+06	610085	66.6268	15741.2
2.87	2.87	0	135	0	135	0	500	1	400	0	1500000	0	0.0074	0.0074	1	0.0074	0.01	0.5	0.445382	4000	835	0	0	835	2.28767	55.652	55.6154	55.5788	55.5422	55.5056	55.469	55.4324	55.3958	55.3592	55.3226	554.873	276.979	336208	49.4423	0.521175	0.0815988	55.6885	610750	2487.94	1.22047e+06	1.78325e+06	610141	66.6701	15679.9
2.87	2.87	0	135	0	135	0	500	1	400	0	1500000	0	0.0074	0.0074	1	0.0074	0.01	0.5	0.445414	4000	836	0	0	836	2.29041	55.6885	55.652	55.6154	55.5788	55.5422	55.5056	55.469	55.4324	55.3958	55.3592	555.239	277.162	336207	49.4422	0.52115	0.0816526	55.7251	610806	2487.93	1.22296e+06	1.78076e+06	610196	66.7133	15619
2.87	2.87	0	135	0	135	0	500	1	400	0	1500000	0	0.0074	0.0074	1	0.0074	0.01	0.5	0.445446	4000	837	0	0	837	2.29315	55.7251	55.6885	55.652	55.6154	55.5788	55.5422	55.5056	55.469	55.4324	55.3958	555.605	277.345	336206	49.442	0.521126	0.0817064	55.7616	610862	2487.93	1.22545e+06	1.77827e+06	610251	66.7564	15558.7
2.87	2.87	0	135	0	135	0	500	1	400	0	1500000	0	0.0074	0.0074	1	0.0074	0.01	0.5	0.445478	4000	838	0	0	838	2.29589	55.7616	55.7251	55.6885	55.652	55.6154	55.5788	55.5422	55.5056	55.469	55.4324	555.97	277.528	336205	49.4418	0.521101	0.0817602	55.7981	610918	2487.92	1.22794e+06	1.77579e+06	610307	66.7994	15498.9
2.87	2.87	0	135	0	135	0	500	1	400	0	1500000	0	0.0074	0.0074	1	0.0074	0.01	0.5	0.44551	4000	839	0	0	839	2.29863	55.7981	55.7616	55.7251	55.6885	55.652	55.6154	55.5788	55.5422	55.5056	55.469	556.336	277.711	336204	49.4416	0.521077	0.081814	55.8346	610973	2487.91	1.23042e+06	1.7733e+06	610362	66.8423	15439.5
2.87	2.87	0	135	0	135	0	500	1	400	0	1500000	0	0.0074	0.0074	1	0.0074	0.01	0.5	0.445542	4000	840	0	0	840	2.30137	55.8346	55.7981	55.7616	55.7251	55.6885	55.652	55.6154	55.5788	55.5422	55.5056	556.702	277.894	336202	49.4415	0.521053	0.0818678	55.871	611029	2487.9	1.23291e+06	1.77081e+06	610418	66.885	15380.6
2.87	2.87	0	135	0	135	0	500	1	400	0	1500000	0	0.0074	0.0074	1	0.0074	0.01	0.5	0.445574	4000	841	0	0	841	2.30411	55.871	55.8346	55.7981	55.7616	55.7251	55.6885	55.652	55.6154	55.5788	55.5422	557.067	278.077	336201	49.4413	0.521029	0.0819215	55.9075	611085	2487.89	1.2354e+06	1.76832e+06	610473	66.9276	15322.2
2.87	2.87	0	135	0	135	0	500	1	400	0	1500000	0	0.0074	0.0074	1	0.0074	0.01	0.5	0.445606	4000	842	0	0	842	2.30685	55.9075	55.871	55.8346	55.7981	55.7616	55.7251	55.6885	55.652	55.6154	55.5788	557.432	278.26	336200	49.4411	0.521005	0.0819752	55.9438	611141	2487.88	1.23789e+06	1.76583e+06	610529	66.9701	15264.2
2.87	2.87	0	135	0	135	0	500	1	400	0	1500000	0	0.0074	0.0074	1	0.0074	0.01	0.5	0.445638	4000	843	0	0	843	2.30959	55.9438	55.9075	55.871	55.8346	55.7981	55.7616	55.7251	55.6885	55.652	55.6154	557.798	278.443	336199	49.4409	0.520982	0.0820289	55.9802	611197	2487.87	1.24038e+06	1.76335e+06	610584	67.0125	15206.7
2.87	2.87	0	135	0	135	0	500	1	400	0	1500000	0	0.0074	0.0074	1	0.0074	0.01	0.5	0.445669	4000	844	0	0	844	2.31233	55.9802	55.9438	55.9075	55.871	55.8346	55.7981	55.7616	55.7251	55.6885	55.652	558.162	278.625	336197	49.4407	0.520958	0.0820826	56.0165	611253	2487.86	1.24286e+06	1.76086e+06	610640	67.0548	15149.7
2.87	2.87	0	135	0	135	0	500	1	400	0	1500000	0	0.0074	0.0074	1	0.0074	0.01	0.5	0.445701	4000	845	0	0	845	2.31507	56.0165	55.9802	55.9438	55.9075	55.871	55.8346	55.7981	55.7616	55.7251	55.6885	558.527	278.808	336196	49.4405	0.520935	0.0821362	56.0528	611309	2487.85	1.24535e+06	1.75837e+06	610696	67.0969	15093.1
2.87	2.87	0	135	0	135	0	500	1	400	0	1500000	0	0.0074	0.0074	1	0.0074	0.01	0.5	0.445733	4000	846	0	0	846	2.31781	56.0528	56.0165	55.9802	55.9438	55.9075	55.871	55.8346	55.7981	55.7616	55.7251	558.891	278.99	336195	49.4403	0.520912	0.0821898	56.0891	611365	2487.84	1.24784e+06	1.75588e+06	610751	67.139	15037
2.87	2.87	0	135	0	135	0	500	1	400	0	1500000	0	0.0074	0.0074	1	0.0074	0.01	0.5	0.445764	4000	847	0	0	847	2.32055	56.0891	56.0528	56.0165	55.9802	55.9438	55.9075	55.871	55.8346	55.7981	55.7616	559.255	279.173	336193	49.4401	0.52089	0.0822433	56.1253	611421	2487.83	1.25033e+06	1.7534e+06	610807	67.1809	14981.3
2.87	2.87	0	135	0	135	0	500	1	400	0	1500000	0	0.0074	0.0074	1	0.0074	0.01	0.5	0.445796	4000	848	0	0	848	2.32329	56.1253	56.0891	56.0528	56.0165	55.9802	55.9438	55.9075	55.871	55.8346	55.7981	559.619	279.355	336192	49.4399	0.520867	0.0822968	56.1615	611478	2487.82	1.25281e+06	1.75091e+06	610863	67.2227	14926.1
2.87	2.87	0	135	0	135	0	500	1	400	0	1500000	0	0.0074	0.0074	1	0.0074	0.01	0.5	0.445827	4000	849	0	0	849	2.32603	56.1615	56.1253	56.0891	56.0528	56.0165	55.9802	55.9438	55.9075	55.871	55.8346	559.982	279.537	336191	49.4397	0.520845	0.0823502	56.1976	611534	2487.81	1.2553e+06	1.74842e+06	610919	67.2644	14871.4
2.87	2.87	0	135	0	135	0	500	1	400	0	1500000	0	0.0074	0.0074	1	0.0074	0.01	0.5	0.445858	4000	850	0	0	850	2.32877	56.1976	56.1615	56.1253	56.0891	56.0528	56.0165	55.9802	55.9438	55.9075	55.871	560.345	279.719	336189	49.4395	0.520822	0.0824036	56.2336	611590	2487.8	1.25779e+06	1.74593e+06	610974	67.3059	14817
2.87	2.87	0	135	0	135	0	500	1	400	0	1500000	0	0.0074	0.0074	1	0.0074	0.01	0.5	0.44589	4000	851	0	0	851	2.33151	56.2336	56.1976	56.1615	56.1253	56.0891	56.0528	56.0165	55.9802	55.9438	55.9075	560.708	279.901	336188	49.4393	0.5208	0.0824569	56.2697	611646	2487.79	1.26028e+06	1.74344e+06	611030	67.3474	14763.2
2.87	2.87	0	135	0	135	0	500	1	400	0	1500000	0	0.0074	0.0074	1	0.0074	0.01	0.5	0.445921	4000	852	0	0	852	2.33425	56.2697	56.2336	56.1976	56.1615	56.1253	56.0891	56.0528	56.0165	55.9802	55.9438	561.07	280.083	336186	49.4391	0.520778	0.0825102	56.3056	611703	2487.78	1.26277e+06	1.74096e+06	611086	67.3887	14709.7
2.87	2.87	0	135	0	135	0	500	1	400	0	1500000	0	0.0074	0.0074	1	0.0074	0.01	0.5	0.445952	4000	853	0	0	853	2.33699	56.3056	56.2697	56.2336	56.1976	56.1615	56.1253	56.0891	56.0528	56.0165	55.9802	561.432	280.264	336185	49.4389	0.520757	0.0825634	56.3416	611759	2487.77	1.26525e+06	1.73847e+06	611142	67.43	14656.7
2.87	2.87	0	135	0	135	0	500	1	400	0	1500000	0	0.0074	0.0074	1	0.0074	0.01	0.5	0.445983	4000	854	0	0	854	2.33973	56.3416	56.3056	56.2697	56.2336	56.1976	56.1615	56.1253	56.0891	56.0528	56.0165	561.793	280.445	336183	49.4386	0.520735	0.0826165	56.3774	611815	2487.76	1.26774e+06	1.73598e+06	611198	67.4711	14604.1
2.87	2.87	0	135	0	135	0	500	1	400	0	1500000	0	0.0074	0.0074	1	0.0074	0.01	0.5	0.446014	4000	855	0	0	855	2.34247	56.3774	56.3416	56.3056	56.2697	56.2336	56.1976	56.1615	56.1253	56.0891	56.0528	562.154	280.626	336182	49.4384	0.520714	0.0826696	56.4132	611872	2487.75	1.27023e+06	1.73349e+06	611254	67.5121	14551.9
2.87	2.87	0	135	0	135	0	500	1	400	0	1500000	0	0.0074	0.0074	1	0.0074	0.01	0.5	0.446045	4000	856	0	0	856	2.34521	56.4132	56.3774	56.3416	56.3056	56.2697	56.2336	56.1976	56.1615	56.1253	56.0891	562.515	280.807	336180	49.4382	0.520693	0.0827226	56.449	611928	2487.73	1.27272e+06	1.73101e+06	611310	67.553	14500.2
2.87	2.87	0	135	0	135	0	500	1	400	0	1500000	0	0.0074	0.0074	1	0.0074	0.01	0.5	0.446076	4000	857	0	0	857	2.34795	56.449	56.4132	56.3774	56.3416	56.3056	56.2697	56.2336	56.1976	56.1615	56.1253	562.874	280.988	336179	49.438	0.520671	0.0827755	56.4847	611985	2487.72	1.2752e+06	1.72852e+06	611366	67.5937	14448.9
2.87	2.87	0	135	0	135	0	500	1	400	0	1500000	0	0.0074	0.0074	1	0.0074	0.01	0.5	0.446106	4000	858	0	0	858	2.35068	56.4847	56.449	56.4132	56.3774	56.3416	56.3056	56.2697	56.2336	56.1976	56.1615	563.234	281.168	336177	49.4377	0.520651	0.0828284	56.5203	612041	2487.71	1.27769e+06	1.72603e+06	611422	67.6344	14398
2.87	2.87	0	135	0	135	0	500	1	400	0	1500000	0	0.0074	0.0074	1	0.0074	0.01	0.5	0.446137	4000	859	0	0	859	2.35342	56.5203	56.4847	56.449	56.4132	56.3774	56.3416	56.3056	56.2697	56.2336	56.1976	563.593	281.348	336176	49.4375	0.52063	0.0828812	56.5559	612098	2487.7	1.28018e+06	1.72354e+06	611479	67.675	14347.5
2.87	2.87	0	135	0	135	0	500	1	400	0	1500000	0	0.0074	0.0074	1	0.0074	0.01	0.5	0.446168	4000	860	0	0	860	2.35616	56.5559	56.5203	56.4847	56.449	56.4132	56.3774	56.3416	56.3056	56.2697	56.2336	563.951	281.528	336174	49.4373	0.520609	0.0829339	56.5914	612154	2487.69	1.28267e+06	1.72105e+06	611535	67.7154	14297.4
2.87	2.87	0	135	0	135	0	500	1	400	0	1500000	0	0.0074	0.0074	1	0.0074	0.01	0.5	0.446198	4000	861	0	0	861	2.3589	56.5914	56.5559	56.5203	56.4847	56.449	56.4132	56.3774	56.3416	56.3056	56.2697	564.309	281.708	336172	49.437	0.520589	0.0829865	56.6268	612211	2487.68	1.28515e+06	1.71857e+06	611591	67.7557	14247.7
2.87	2.87	0	135	0	135	0	500	1	400	0	1500000	0	0.0074	0.0074	1	0.0074	0.01	0.5	0.446229	4000	862	0	0	862	2.36164	56.6268	56.5914	56.5559	56.5203	56.4847	56.449	56.4132	56.3774	56.3416	56.3056	564.666	281.887	336171	49.4368	0.520569	0.083039	56.6622	612268	2487.66	1.28764e+06	1.71608e+06	611647	67.796	14198.5
2.87	2.87	0	135	0	135	0	500	1	400	0	1500000	0	0.0074	0.0074	1	0.0074	0.01	0.5	0.446259	4000	863	0	0	863	2.36438	56.6622	56.6268	56.5914	56.5559	56.5203	56.4847	56.449	56.4132	56.3774	56.3416	565.022	282.066	336169	49.4366	0.520549	0.0830914	56.6975	612324	2487.65	1.29013e+06	1.71359e+06	611704	67.8361	14149.6
2.87	2.87	0	135	0	135	0	500	1	400	0	1500000	0	0.0074	0.0074	1	0.0074	0.01	0.5	0.446289	4000	864	0	0	864	2.36712	56.6975	56.6622	56.6268	56.5914	56.5559	56.5203	56.4847	56.449	56.4132	56.3774	565.378	282.245	336168	49.4363	0.520529	0.0831437	56.7327	612381	2487.64	1.29262e+06	1.7111e+06	611760	67.8761	14101.1
2.87	2.87	0	135	0	135	0	500	1	400	0	1500000	0	0.0074	0.0074	1	0.0074	0.01	0.5	0.44632	4000	865	0	0	865	2.36986	56.7327	56.6975	56.6622	56.6268	56.5914	56.5559	56.5203	56.4847	56.449	56.4132	565.734	282.423	336166	49.4361	0.520509	0.083196	56.7678	612438	2487.63	1.29511e+06	1.70862e+06	611816	67.916	14053.1
2.87	2.87	0	135	0	135	0	500	1	400	0	1500000	0	0.0074	0.0074	1	0.0074	0.01	0.5	0.44635	4000	866	0	0	866	2.3726	56.7678	56.7327	56.6975	56.6622	56.6268	56.5914	56.5559	56.5203	56.4847	56.449	566.088	282.601	336164	49.4358	0.52049	0.0832481	56.8029	612495	2487.62	1.29759e+06	1.70613e+06	611873	67.9558	14005.4
2.87	2.87	0	135	0	135	0	500	1	400	0	1500000	0	0.0074	0.0074	1	0.0074	0.01	0.5	0.44638	4000	867	0	0	867	2.37534	56.8029	56.7678	56.7327	56.6975	56.6622	56.6268	56.5914	56.5559	56.5203	56.4847	566.442	282.779	336163	49.4356	0.52047	0.0833002	56.8379	612551	2487.6	1.30008e+06	1.70364e+06	611929	67.9955	13958.1
2.87	2.87	0	135	0	135	0	500	1	400	0	1500000	0	0.0074	0.0074	1	0.0074	0.01	0.5	0.44641	4000	868	0	0	868	2.37808	56.8379	56.8029	56.7678	56.7327	56.6975	56.6622	56.6268	56.5914	56.5559	56.5203	566.795	282.957	336161	49.4353	0.520451	0.0833521	56.8728	612608	2487.59	1.30257e+06	1.70115e+06	611986	68.035	13911.2
2.87	2.87	0	135	0	135	0	500	1	400	0	1500000	0	0.0074	0.0074	1	0.0074	0.01	0.5	0.446439	4000	869	0	0	869	2.38082	56.8728	56.8379	56.8029	56.7678	56.7327	56.6975	56.6622	56.6268	56.5914	56.5559	567.148	283.134	336159	49.4351	0.520432	0.083404	56.9077	612665	2487.58	1.30506e+06	1.69867e+06	612042	68.0745	13864.6
2.87	2.87	0	135	0	135	0	500	1	400	0	1500000	0	0.0074	0.0074	1	0.0074	0.01	0.5	0.446469	4000	870	0	0	870	2.38356	56.9077	56.8728	56.8379	56.8029	56.7678	56.7327	56.6975	56.6622	56.6268	56.5914	567.5	283.31	336157	49.4348	0.520413	0.0834557	56.9424	612722	2487.57	1.30754e+06	1.69618e+06	612099	68.1139	13818.5
2.87	2.87	0	135	0	135	0	500	1	400	0	1500000	0	0.0074	0.0074	1	0.0074	0.01	0.5	0.446499	4000	871	0	0	871	2.3863	56.9424	56.9077	56.8728	56.8379	56.8029	56.7678	56.7327	56.6975	56.6622	56.6268	567.851	283.487	336156	49.4346	0.520394	0.0835073	56.9771	612779	2487.55	1.31003e+06	1.69369e+06	612155	68.1531	13772.7
2.87	2.87	0	135	0	135	0	500	1	400	0	1500000	0	0.0074	0.0074	1	0.0074	0.01	0.5	0.446528	4000	872	0	0	872	2.38904	56.9771	56.9424	56.9077	56.8728	56.8379	56.8029	56.7678	56.7327	56.6975	56.6622	568.201	283.663	336154	49.4343	0.520376	0.0835588	57.0117	612836	2487.54	1.31252e+06	1.6912e+06	612212	68.1923	13727.3
2.87	2.87	0	135	0	135	0	500	1	400	0	1500000	0	0.0074	0.0074	1	0.0074	0.01	0.5	0.446558	4000	873	0	0	873	2.39178	57.0117	56.9771	56.9424	56.9077	56.8728	56.8379	56.8029	56.7678	56.7327	56.6975	568.551	283.839	336152	49.4341	0.520357	0.0836103	57.0462	612893	2487.53	1.31501e+06	1.68872e+06	612269	68.2313	13682.3
2.87	2.87	0	135	0	135	0	500	1	400	0	1500000	0	0.0074	0.0074	1	0.0074	0.01	0.5	0.446587	4000	874	0	0	874	2.39452	57.0462	57.0117	56.9771	56.9424	56.9077	56.8728	56.8379	56.8029	56.7678	56.7327	568.899	284.014	336150	49.4338	0.520339	0.0836615	57.0807	612950	2487.51	1.31749e+06	1.68623e+06	612325	68.2703	13637.7
2.87	2.87	0	135	0	135	0	500	1	400	0	1500000	0	0.0074	0.0074	1	0.0074	0.01	0.5	0.446616	4000	875	0	0	875	2.39726	57.0807	57.0462	57.0117	56.9771	56.9424	56.9077	56.8728	56.8379	56.8029	56.7678	569.247	284.189	336149	49.4336	0.520321	0.0837127	57.115	613007	2487.5	1.31998e+06	1.68374e+06	612382	68.3091	13593.4
2.87	2.87	0	135	0	135	0	500	1	400	0	1500000	0	0.0074	0.0074	1	0.0074	0.01	0.5	0.446645	4000	876	0	0	876	2.4	57.115	57.0807	57.0462	57.0117	56.9771	56.9424	56.9077	56.8728	56.8379	56.8029	569.595	284.364	336147	49.4333	0.520303	0.0837638	57.1493	613065	2487.49	1.32247e+06	1.68125e+06	612439	68.3479	13549.5
2.87	2.87	0	135	0	135	0	500	1	400	0	1500000	0	0.0074	0.0074	1	0.0074	0.01	0.5	0.446675	4000	877	0	0	877	2.40274	57.1493	57.115	57.0807	57.0462	57.0117	56.9771	56.9424	56.9077	56.8728	56.8379	569.941	284.538	336145	49.433	0.520285	0.0838147	57.1834	613122	2487.47	1.32496e+06	1.67877e+06	612496	68.3865	13505.9
2.87	2.87	0	135	0	135	0	500	1	400	0	1500000	0	0.0074	0.0074	1	0.0074	0.01	0.5	0.446703	4000	878	0	0	878	2.40548	57.1834	57.1493	57.115	57.0807	57.0462	57.0117	56.9771	56.9424	56.9077	56.8728	570.286	284.712	336143	49.4328	0.520267	0.0838655	57.2175	613179	2487.46	1.32744e+06	1.67628e+06	612552	68.425	13462.7
2.87	2.87	0	135	0	135	0	500	1	400	0	1500000	0	0.0074	0.0074	1	0.0074	0.01	0.5	0.446732	4000	879	0	0	879	2.40822	57.2175	57.1834	57.1493	57.115	57.0807	57.0462	57.0117	56.9771	56.9424	56.9077	570.631	284.885	336141	49.4325	0.520249	0.0839162	57.2515	613236	2487.45	1.32993e+06	1.67379e+06	612609	68.4635	13419.8
2.87	2.87	0	135	0	135	0	500	1	400	0	1500000	0	0.0074	0.0074	1	0.0074	0.01	0.5	0.446761	4000	880	0	0	880	2.41096	57.2515	57.2175	57.1834	57.1493	57.115	57.0807	57.0462	57.0117	56.9771	56.9424	570.975	285.058	336140	49.4322	0.520232	0.0839668	57.2854	613293	2487.43	1.33242e+06	1.6713e+06	612666	68.5018	13377.3
2.87	2.87	0	135	0	135	0	500	1	400	0	1500000	0	0.0074	0.0074	1	0.0074	0.01	0.5	0.44679	4000	881	0	0	881	2.4137	57.2854	57.2515	57.2175	57.1834	57.1493	57.115	57.0807	57.0462	57.0117	56.9771	571.318	285.231	336138	49.432	0.520215	0.0840172	57.3192	613351	2487.42	1.33491e+06	1.66882e+06	612723	68.54	13335.2
2.87	2.87	0	135	0	135	0	500	1	400	0	1500000	0	0.0074	0.0074	1	0.0074	0.01	0.5	0.446818	4000	882	0	0	882	2.41644	57.3192	57.2854	57.2515	57.2175	57.1834	57.1493	57.115	57.0807	57.0462	57.0117	571.66	285.403	336136	49.4317	0.520198	0.0840675	57.3529	613408	2487.41	1.33739e+06	1.66633e+06	612780	68.5781	13293.4
2.87	2.87	0	135	0	135	0	500	1	400	0	1500000	0	0.0074	0.0074	1	0.0074	0.01	0.5	0.446847	4000	883	0	0	883	2.41918	57.3529	57.3192	57.2854	57.2515	57.2175	57.1834	57.1493	57.115	57.0807	57.0462	572.001	285.575	336134	49.4314	0.520181	0.0841177	57.3865	613466	2487.39	1.33988e+06	1.66384e+06	612837	68.6162	13251.9
2.87	2.87	0	135	0	135	0	500	1	400	0	1500000	0	0.0074	0.0074	1	0.0074	0.01	0.5	0.446875	4000	884	0	0	884	2.42192	57.3865	57.3529	57.3192	57.2854	57.2515	57.2175	57.1834	57.1493	57.115	57.0807	572.341	285.746	336132	49.4311	0.520164	0.0841677	57.42	613523	2487.38	1.34237e+06	1.66135e+06	612894	68.6541	13210.8
2.87	2.87	0	135	0	135	0	500	1	400	0	1500000	0	0.0074	0.0074	1	0.0074	0.01	0.5	0.446903	4000	885	0	0	885	2.42466	57.42	57.3865	57.3529	57.3192	57.2854	57.2515	57.2175	57.1834	57.1493	57.115	572.681	285.917	336130	49.4309	0.520147	0.0842176	57.4535	613580	2487.36	1.34486e+06	1.65887e+06	612951	68.6919	13170
2.87	2.87	0	135	0	135	0	500	1	400	0	1500000	0	0.0074	0.0074	1	0.0074	0.01	0.5	0.446931	4000	886	0	0	886	2.4274	57.4535	57.42	57.3865	57.3529	57.3192	57.2854	57.2515	57.2175	57.1834	57.1493	573.019	286.087	336129	49.4306	0.52013	0.0842674	57.4868	613638	2487.35	1.34734e+06	1.65638e+06	613008	68.7296	13129.6
2.87	2.87	0	135	0	135	0	500	1	400	0	1500000	0	0.0074	0.0074	1	0.0074	0.01	0.5	0.446959	4000	887	0	0	887	2.43014	57.4868	57.4535	57.42	57.3865	57.3529	57.3192	57.2854	57.2515	57.2175	57.1834	573.357	286.257	336127	49.4303	0.520114	0.084317	57.52	613695	2487.34	1.34983e+06	1.65389e+06	613066	68.7673	13089.5
2.87	2.87	0	135	0	135	0	500	1	400	0	1500000	0	0.0074	0.0074	1	0.0074	0.01	0.5	0.446987	4000	888	0	0	888	2.43288	57.52	57.4868	57.4535	57.42	57.3865	57.3529	57.3192	57.2854	57.2515	57.2175	573.693	286.427	336125	49.43	0.520098	0.0843665	57.5531	613753	2487.32	1.35232e+06	1.6514e+06	613123	68.8048	13049.7
2.87	2.87	0	135	0	135	0	500	1	400	0	1500000	0	0.0074	0.0074	1	0.0074	0.01	0.5	0.447015	4000	889	0	0	889	2.43562	57.5531	57.52	57.4868	57.4535	57.42	57.3865	57.3529	57.3192	57.2854	57.2515	574.029	286.596	336123	49.4298	0.520081	0.0844159	57.5861	613811	2487.31	1.3548e+06	1.64892e+06	613180	68.8422	13010.3
2.87	2.87	0	135	0	135	0	500	1	400	0	1500000	0	0.0074	0.0074	1	0.0074	0.01	0.5	0.447043	4000	890	0	0	890	2.43836	57.5861	57.5531	57.52	57.4868	57.4535	57.42	57.3865	57.3529	57.3192	57.2854	574.364	286.764	336121	49.4295	0.520065	0.0844651	57.6191	613868	2487.29	1.35729e+06	1.64643e+06	613237	68.8795	12971.1
2.87	2.87	0	135	0	135	0	500	1	400	0	1500000	0	0.0074	0.0074	1	0.0074	0.01	0.5	0.44707	4000	891	0	0	891	2.4411	57.6191	57.5861	57.5531	57.52	57.4868	57.4535	57.42	57.3865	57.3529	57.3192	574.697	286.932	336119	49.4292	0.520049	0.0845142	57.6519	613926	2487.28	1.35978e+06	1.64394e+06	613294	68.9168	12932.3
2.87	2.87	0	135	0	135	0	500	1	400	0	1500000	0	0.0074	0.0074	1	0.0074	0.01	0.5	0.447098	4000	892	0	0	892	2.44384	57.6519	57.6191	57.5861	57.5531	57.52	57.4868	57.4535	57.42	57.3865	57.3529	575.03	287.1	336117	49.4289	0.520034	0.0845631	57.6846	613983	2487.27	1.36227e+06	1.64146e+06	613352	68.9539	12893.9
2.87	2.87	0	135	0	135	0	500	1	400	0	1500000	0	0.0074	0.0074	1	0.0074	0.01	0.5	0.447125	4000	893	0	0	893	2.44658	57.6846	57.6519	57.6191	57.5861	57.5531	57.52	57.4868	57.4535	57.42	57.3865	575.362	287.267	336115	49.4286	0.520018	0.0846119	57.7172	614041	2487.25	1.36475e+06	1.63897e+06	613409	68.9909	12855.7
2.87	2.87	0	135	0	135	0	500	1	400	0	1500000	0	0.0074	0.0074	1	0.0074	0.01	0.5	0.447153	4000	894	0	0	894	2.44932	57.7172	57.6846	57.6519	57.6191	57.5861	57.5531	57.52	57.4868	57.4535	57.42	575.692	287.433	336113	49.4283	0.520002	0.0846605	57.7497	614099	2487.24	1.36724e+06	1.63648e+06	613467	69.0279	12817.9
2.87	2.87	0	135	0	135	0	500	1	400	0	1500000	0	0.0074	0.0074	1	0.0074	0.01	0.5	0.44718	4000	895	0	0	895	2.45205	57.7497	57.7172	57.6846	57.6519	57.6191	57.5861	57.5531	57.52	57.4868	57.4535	576.022	287.599	336111	49.4281	0.519987	0.084709	57.7821	614157	2487.22	1.36973e+06	1.63399e+06	613524	69.0647	12780.3
2.87	2.87	0	135	0	135	0	500	1	400	0	1500000	0	0.0074	0.0074	1	0.0074	0.01	0.5	0.447207	4000	896	0	0	896	2.45479	57.7821	57.7497	57.7172	57.6846	57.6519	57.6191	57.5861	57.5531	57.52	57.4868	576.35	287.765	336109	49.4278	0.519972	0.0847573	57.8144	614215	2487.21	1.37222e+06	1.63151e+06	613581	69.1015	12743.1
2.87	2.87	0	135	0	135	0	500	1	400	0	1500000	0	0.0074	0.0074	1	0.0074	0.01	0.5	0.447234	4000	897	0	0	897	2.45753	57.8144	57.7821	57.7497	57.7172	57.6846	57.6519	57.6191	57.5861	57.5531	57.52	576.678	287.93	336107	49.4275	0.519957	0.0848055	57.8465	614272	2487.19	1.3747e+06	1.62902e+06	613639	69.1381	12706.2
2.87	2.87	0	135	0	135	0	500	1	400	0	1500000	0	0.0074	0.0074	1	0.0074	0.01	0.5	0.44726	4000	898	0	0	898	2.46027	57.8465	57.8144	57.7821	57.7497	57.7172	57.6846	57.6519	57.6191	57.5861	57.5531	577.005	288.095	336105	49.4272	0.519942	0.0848535	57.8786	614330	2487.18	1.37719e+06	1.62653e+06	613696	69.1747	12669.6
2.87	2.87	0	135	0	135	0	500	1	400	0	1500000	0	0.0074	0.0074	1	0.0074	0.01	0.5	0.447287	4000	899	0	0	899	2.46301	57.8786	57.8465	57.8144	57.7821	57.7497	57.7172	57.6846	57.6519	57.6191	57.5861	577.33	288.259	336103	49.4269	0.519927	0.0849014	57.9106	614388	2487.17	1.37968e+06	1.62404e+06	613754	69.2111	12633.3
2.87	2.87	0	135	0	135	0	500	1	400	0	1500000	0	0.0074	0.0074	1	0.0074	0.01	0.5	0.447314	4000	900	0	0	900	2.46575	57.9106	57.8786	57.8465	57.8144	57.7821	57.7497	57.7172	57.6846	57.6519	57.6191	577.655	288.422	336101	49.4266	0.519912	0.0849491	57.9424	614446	2487.15	1.38216e+06	1.62156e+06	613812	69.2475	12597.3
2.87	2.87	0	135	0	135	0	500	1	400	0	1500000	0	0.0074	0.0074	1	0.0074	0.01	0.5	0.44734	4000	901	0	0	901	2.46849	57.9424	57.9106	57.8786	57.8465	57.8144	57.7821	57.7497	57.7172	57.6846	57.6519	577.978	288.585	336099	49.4263	0.519897	0.0849966	57.9742	614504	2487.14	1.38465e+06	1.61907e+06	613869	69.2838	12561.6
2.87	2.87	0	135	0	135	0	500	1	400	0	1500000	0	0.0074	0.0074	1	0.0074	0.01	0.5	0.447367	4000	902	0	0	902	2.47123	57.9742	57.9424	57.9106	57.8786	57.8465	57.8144	57.7821	57.7497	57.7172	57.6846	578.3	288.748	336098	49.426	0.519883	0.085044	58.0058	614562	2487.12	1.38714e+06	1.61658e+06	613927	69.32	12526.2
2.87	2.87	0	135	0	135	0	500	1	400	0	1500000	0	0.0074	0.0074	1	0.0074	0.01	0.5	0.447393	4000	903	0	0	903	2.47397	58.0058	57.9742	57.9424	57.9106	57.8786	57.8465	57.8144	57.7821	57.7497	57.7172	578.621	288.91	336096	49.4257	0.519868	0.0850913	58.0373	614620	2487.11	1.38963e+06	1.6141e+06	613984	69.3561	12491.1
2.87	2.87	0	135	0	135	0	500	1	400	0	1500000	0	0.0074	0.0074	1	0.0074	0.01	0.5	0.447419	4000	904	0	0	904	2.47671	58.0373	58.0058	57.9742	57.9424	57.9106	57.8786	57.8465	57.8144	57.7821	57.7497	578.942	289.071	336094	49.4254	0.519854	0.0851383	58.0687	614678	2487.09	1.39211e+06	1.61161e+06	614042	69.392	12456.3
2.87	2.87	0	135	0	135	0	500	1	400	0	1500000	0	0.0074	0.0074	1	0.0074	0.01	0.5	0.447445	4000	905	0	0	905	2.47945	58.0687	58.0373	58.0058	57.9742	57.9424	57.9106	57.8786	57.8465	57.8144	57.7821	579.261	289.232	336092	49.4252	0.51984	0.0851853	58.1	614736	2487.08	1.3946e+06	1.60912e+06	614100	69.428	12421.8
2.87	2.87	0	135	0	135	0	500	1	400	0	1500000	0	0.0074	0.0074	1	0.0074	0.01	0.5	0.447471	4000	906	0	0	906	2.48219	58.1	58.0687	58.0373	58.0058	57.9742	57.9424	57.9106	57.8786	57.8465	57.8144	579.579	289.393	336090	49.4249	0.519826	0.085232	58.1312	614794	2487.06	1.39709e+06	1.60663e+06	614158	69.4638	12387.6
2.87	2.87	0	135	0	135	0	500	1	400	0	1500000	0	0.0074	0.0074	1	0.0074	0.01	0.5	0.447497	4000	907	0	0	907	2.48493	58.1312	58.1	58.0687	58.0373	58.0058	57.9742	57.9424	57.9106	57.8786	57.8465	579.895	289.552	336088	49.4246	0.519812	0.0852786	58.1623	614853	2487.05	1.39957e+06	1.60415e+06	614216	69.4995	12353.6
2.87	2.87	0	135	0	135	0	500	1	400	0	1500000	0	0.0074	0.0074	1	0.0074	0.01	0.5	0.447522	4000	908	0	0	908	2.48767	58.1623	58.1312	58.1	58.0687	58.0373	58.0058	57.9742	57.9424	57.9106	57.8786	580.211	289.712	336086	49.4243	0.519798	0.085325	58.1932	614911	2487.03	1.40206e+06	1.60166e+06	614273	69.5351	12320
2.87	2.87	0	135	0	135	0	500	1	400	0	1500000	0	0.0074	0.0074	1	0.0074	0.01	0.5	0.447548	4000	909	0	0	909	2.49041	58.1932	58.1623	58.1312	58.1	58.0687	58.0373	58.0058	57.9742	57.9424	57.9106	580.526	289.87	336084	49.424	0.519784	0.0853713	58.2241	614969	2487.02	1.40455e+06	1.59917e+06	614331	69.5706	12286.6
2.87	2.87	0	135	0	135	0	500	1	400	0	1500000	0	0.0074	0.0074	1	0.0074	0.01	0.5	0.447573	4000	910	0	0	910	2.49315	58.2241	58.1932	58.1623	58.1312	58.1	58.0687	58.0373	58.0058	57.9742	57.9424	580.839	290.028	336082	49.4237	0.519771	0.0854174	58.2548	615027	2487	1.40703e+06	1.59669e+06	614389	69.6061	12253.5
2.87	2.87	0	135	0	135	0	500	1	400	0	1500000	0	0.0074	0.0074	1	0.0074	0.01	0.5	0.447599	4000	911	0	0	911	2.49589	58.2548	58.2241	58.1932	58.1623	58.1312	58.1	58.0687	58.0373	58.0058	57.9742	581.152	290.186	336080	49.4234	0.519757	0.0854633	58.2854	615086	2486.99	1.40952e+06	1.5942e+06	614447	69.6414	12220.7
2.87	2.87	0	135	0	135	0	500	1	400	0	1500000	0	0.0074	0.0074	1	0.0074	0.01	0.5	0.447624	4000	912	0	0	912	2.49863	58.2854	58.2548	58.2241	58.1932	58.1623	58.1312	58.1	58.0687	58.0373	58.0058	581.463	290.343	336077	49.4231	0.519744	0.0855091	58.3159	615144	2486.97	1.41201e+06	1.59171e+06	614505	69.6767	12188.1
2.87	2.87	0	135	0	135	0	500	1	400	0	1500000	0	0.0074	0.0074	1	0.0074	0.01	0.5	0.447649	4000	913	0	0	913	2.50137	58.3159	58.2854	58.2548	58.2241	58.1932	58.1623	58.1312	58.1	58.0687	58.0373	581.773	290.5	336075	49.4228	0.519731	0.0855547	58.3462	615202	2486.96	1.4145e+06	1.58923e+06	614563	69.7119	12155.8
2.87	2.87	0	135	0	135	0	500	1	400	0	1500000	0	0.0074	0.0074	1	0.0074	0.01	0.5	0.447674	4000	914	0	0	914	2.50411	58.3462	58.3159	58.2854	58.2548	58.2241	58.1932	58.1623	58.1312	58.1	58.0687	582.082	290.655	336073	49.4225	0.519718	0.0856001	58.3765	615261	2486.94	1.41698e+06	1.58674e+06	614621	69.747	12123.8
2.87	2.87	0	135	0	135	0	500	1	400	0	1500000	0	0.0074	0.0074	1	0.0074	0.01	0.5	0.447699	4000	915	0	0	915	2.50685	58.3765	58.3462	58.3159	58.2854	58.2548	58.2241	58.1932	58.1623	58.1312	58.1	582.39	290.811	336071	49.4222	0.519705	0.0856454	58.4066	615319	2486.93	1.41947e+06	1.58425e+06	614679	69.782	12092.1
2.87	2.87	0	135	0	135	0	500	1	400	0	1500000	0	0.0074	0.0074	1	0.0074	0.01	0.5	0.447724	4000	916	0	0	916	2.50959	58.4066	58.3765	58.3462	58.3159	58.2854	58.2548	58.2241	58.1932	58.1623	58.1312	582.696	290.966	336069	49.4219	0.519692	0.0856905	58.4366	615377	2486.91	1.42196e+06	1.58177e+06	614737	69.8169	12060.6
2.87	2.87	0	135	0	135	0	500	1	400	0	1500000	0	0.0074	0.0074	1	0.0074	0.01	0.5	0.447748	4000	917	0	0	917	2.51233	58.4366	58.4066	58.3765	58.3462	58.3159	58.2854	58.2548	58.2241	58.1932	58.1623	583.002	291.12	336067	49.4216	0.519679	0.0857354	58.4665	615436	2486.9	1.42444e+06	1.57928e+06	614795	69.8517	12029.4
2.87	2.87	0	135	0	135	0	500	1	400	0	1500000	0	0.0074	0.0074	1	0.0074	0.01	0.5	0.447773	4000	918	0	0	918	2.51507	58.4665	58.4366	58.4066	58.3765	58.3462	58.3159	58.2854	58.2548	58.2241	58.1932	583.306	291.273	336065	49.4213	0.519666	0.0857801	58.4963	615494	2486.88	1.42693e+06	1.57679e+06	614854	69.8864	11998.5
2.87	2.87	0	135	0	135	0	500	1	400	0	1500000	0	0.0074	0.0074	1	0.0074	0.01	0.5	0.447797	4000	919	0	0	919	2.51781	58.4963	58.4665	58.4366	58.4066	58.3765	58.3462	58.3159	58.2854	58.2548	58.2241	583.609	291.426	336063	49.421	0.519654	0.0858247	58.526	615553	2486.87	1.42942e+06	1.5743e+06	614912	69.9211	11967.8
2.87	2.87	0	135	0	135	0	500	1	400	0	1500000	0	0.0074	0.0074	1	0.0074	0.01	0.5	0.447821	4000	920	0	0	920	2.52055	58.526	58.4963	58.4665	58.4366	58.4066	58.3765	58.3462	58.3159	58.2854	58.2548	583.911	291.579	336061	49.4207	0.519641	0.0858691	58.5555	615612	2486.85	1.4319e+06	1.57182e+06	614970	69.9556	11937.4
2.87	2.87	0	135	0	135	0	500	1	400	0	1500000	0	0.0074	0.0074	1	0.0074	0.01	0.5	0.447846	4000	921	0	0	921	2.52329	58.5555	58.526	58.4963	58.4665	58.4366	58.4066	58.3765	58.3462	58.3159	58.2854	584.212	291.731	336059	49.4204	0.519629	0.0859133	58.5849	615670	2486.84	1.43439e+06	1.56933e+06	615028	69.9901	11907.2
2.87	2.87	0	135	0	135	0	500	1	400	0	1500000	0	0.0074	0.0074	1	0.0074	0.01	0.5	0.44787	4000	922	0	0	922	2.52603	58.5849	58.5555	58.526	58.4963	58.4665	58.4366	58.4066	58.3765	58.3462	58.3159	584.511	291.882	336057	49.4201	0.519616	0.0859574	58.6142	615729	2486.82	1.43688e+06	1.56684e+06	615087	70.0245	11877.3
2.87	2.87	0	135	0	135	0	500	1	400	0	1500000	0	0.0074	0.0074	1	0.0074	0.01	0.5	0.447894	4000	923	0	0	923	2.52877	58.6142	58.5849	58.5555	58.526	58.4963	58.4665	58.4366	58.4066	58.3765	58.3462	584.809	292.033	336055	49.4198	0.519604	0.0860013	58.6434	615787	2486.81	1.43936e+06	1.56436e+06	615145	70.0588	11847.6
2.87	2.87	0	135	0	135	0	500	1	400	0	1500000	0	0.0074	0.0074	1	0.0074	0.01	0.5	0.447917	4000	924	0	0	924	2.53151	58.6434	58.6142	58.5849	58.5555	58.526	58.4963	58.4665	58.4366	58.4066	58.3765	585.107	292.183	336053	49.4195	0.519592	0.086045	58.6724	615846	2486.79	1.44185e+06	1.56187e+06	615203	70.093	11818.2
2.87	2.87	0	135	0	135	0	500	1	400	0	1500000	0	0.0074	0.0074	1	0.0074	0.01	0.5	0.447941	4000	925	0	0	925	2.53425	58.6724	58.6434	58.6142	58.5849	58.5555	58.526	58.4963	58.4665	58.4366	58.4066	585.403	292.332	336051	49.4192	0.51958	0.0860885	58.7014	615905	2486.78	1.44434e+06	1.55938e+06	615262	70.1271	11789
2.87	2.87	0	135	0	135	0	500	1	400	0	1500000	0	0.0074	0.0074	1	0.0074	0.01	0.5	0.447965	4000	926	0	0	926	2.53699	58.7014	58.6724	58.6434	58.6142	58.5849	58.5555	58.526	58.4963	58.4665	58.4366	585.697	292.481	336049	49.4189	0.519568	0.0861318	58.7302	615963	2486.76	1.44682e+06	1.5569e+06	615320	70.1611	11760.1
2.87	2.87	0	135	0	135	0	500	1	400	0	1500000	0	0.0074	0.0074	1	0.0074	0.01	0.5	0.447988	4000	927	0	0	927	2.53973	58.7302	58.7014	58.6724	58.6434	58.6142	58.5849	58.5555	58.526	58.4963	58.4665	585.991	292.629	336047	49.4186	0.519557	0.086175	58.7589	616022	2486.75	1.44931e+06	1.55441e+06	615378	70.1951	11731.4
2.87	2.87	0	135	0	135	0	500	1	400	0	1500000	0	0.0074	0.0074	1	0.0074	0.01	0.5	0.448011	4000	928	0	0	928	2.54247	58.7589	58.7302	58.7014	58.6724	58.6434	58.6142	58.5849	58.5555	58.526	58.4963	586.283	292.777	336045	49.4183	0.519545	0.086218	58.7874	616081	2486.73	1.4518e+06	1.55192e+06	615437	70.229	11703
2.87	2.87	0	135	0	135	0	500	1	400	0	1500000	0	0.0074	0.0074	1	0.0074	0.01	0.5	0.448035	4000	929	0	0	929	2.54521	58.7874	58.7589	58.7302	58.7014	58.6724	58.6434	58.6142	58.5849	58.5555	58.526	586.574	292.924	336043	49.418	0.519533	0.0862608	58.8159	616140	2486.72	1.45429e+06	1.54944e+06	615495	70.2627	11674.8
2.87	2.87	0	135	0	135	0	500	1	400	0	1500000	0	0.0074	0.0074	1	0.0074	0.01	0.5	0.448058	4000	930	0	0	930	2.54795	58.8159	58.7874	58.7589	58.7302	58.7014	58.6724	58.6434	58.6142	58.5849	58.5555	586.864	293.07	336041	49.4177	0.519522	0.0863034	58.8442	616199	2486.7	1.45677e+06	1.54695e+06	615554	70.2964	11646.9
2.87	2.87	0	135	0	135	0	500	1	400	0	1500000	0	0.0074	0.0074	1	0.0074	0.01	0.5	0.448081	4000	931	0	0	931	2.55068	58.8442	58.8159	58.7874	58.7589	58.7302	58.7014	58.6724	58.6434	58.6142	58.5849	587.153	293.216	336039	49.4174	0.519511	0.0863459	58.8724	616258	2486.69	1.45926e+06	1.54446e+06	615613	70.33	11619.1
2.87	2.87	0	135	0	135	0	500	1	400	0	1500000	0	0.0074	0.0074	1	0.0074	0.01	0.5	0.448104	4000	932	0	0	932	2.55342	58.8724	58.8442	58.8159	58.7874	58.7589	58.7302	58.7014	58.6724	58.6434	58.6142	587.44	293.362	336037	49.4171	0.519499	0.0863882	58.9005	616316	2486.67	1.46175e+06	1.54198e+06	615671	70.3636	11591.7
2.87	2.87	0	135	0	135	0	500	1	400	0	1500000	0	0.0074	0.0074	1	0.0074	0.01	0.5	0.448126	4000	933	0	0	933	2.55616	58.9005	58.8724	58.8442	58.8159	58.7874	58.7589	58.7302	58.7014	58.6724	58.6434	587.727	293.506	336035	49.4168	0.519488	0.0864303	58.9284	616375	2486.66	1.46423e+06	1.53949e+06	615730	70.397	11564.4
2.87	2.87	0	135	0	135	0	500	1	400	0	1500000	0	0.0074	0.0074	1	0.0074	0.01	0.5	0.448149	4000	934	0	0	934	2.5589	58.9284	58.9005	58.8724	58.8442	58.8159	58.7874	58.7589	58.7302	58.7014	58.6724	588.012	293.65	336033	49.4165	0.519477	0.0864722	58.9562	616434	2486.64	1.46672e+06	1.537e+06	615788	70.4304	11537.4
2.87	2.87	0	135	0	135	0	500	1	400	0	1500000	0	0.0074	0.0074	1	0.0074	0.01	0.5	0.448172	4000	935	0	0	935	2.56164	58.9562	58.9284	58.9005	58.8724	58.8442	58.8159	58.7874	58.7589	58.7302	58.7014	588.296	293.794	336031	49.4162	0.519466	0.0865139	58.9839	616493	2486.63	1.46921e+06	1.53452e+06	615847	70.4637	11510.6
2.87	2.87	0	135	0	135	0	500	1	400	0	1500000	0	0.0074	0.0074	1	0.0074	0.01	0.5	0.448194	4000	936	0	0	936	2.56438	58.9839	58.9562	58.9284	58.9005	58.8724	58.8442	58.8159	58.7874	58.7589	58.7302	588.578	293.937	336029	49.4159	0.519455	0.0865555	59.0115	616552	2486.61	1.47169e+06	1.53203e+06	615906	70.4969	11484
2.87	2.87	0	135	0	135	0	500	1	400	0	1500000	0	0.0074	0.0074	1	0.0074	0.01	0.5	0.448216	4000	937	0	0	937	2.56712	59.0115	58.9839	58.9562	58.9284	58.9005	58.8724	58.8442	58.8159	58.7874	58.7589	588.859	294.079	336026	49.4156	0.519445	0.0865968	59.039	616611	2486.6	1.47418e+06	1.52954e+06	615964	70.53	11457.7
2.87	2.87	0	135	0	135	0	500	1	400	0	1500000	0	0.0074	0.0074	1	0.0074	0.01	0.5	0.448238	4000	938	0	0	938	2.56986	59.039	59.0115	58.9839	58.9562	58.9284	58.9005	58.8724	58.8442	58.8159	58.7874	589.14	294.22	336024	49.4153	0.519434	0.086638	59.0663	616670	2486.58	1.47666e+06	1.52706e+06	616023	70.563	11431.6
2.87	2.87	0	135	0	135	0	500	1	400	0	1500000	0	0.0074	0.0074	1	0.0074	0.01	0.5	0.448261	4000	939	0	0	939	2.5726	59.0663	59.039	59.0115	58.9839	58.9562	58.9284	58.9005	58.8724	58.8442	58.8159	589.418	294.361	336022	49.415	0.519423	0.086679	59.0935	616730	2486.57	1.47915e+06	1.52457e+06	616082	70.596	11405.7
2.87	2.87	0	135	0	135	0	500	1	400	0	1500000	0	0.0074	0.0074	1	0.0074	0.01	0.5	0.448282	4000	940	0	0	940	2.57534	59.0935	59.0663	59.039	59.0115	58.9839	58.9562	58.9284	58.9005	58.8724	58.8442	589.696	294.502	336020	49.4147	0.519413	0.0867199	59.1206	616789	2486.55	1.48164e+06	1.52208e+06	616141	70.6289	11380
2.87	2.87	0	135	0	135	0	500	1	400	0	1500000	0	0.0074	0.0074	1	0.0074	0.01	0.5	0.448304	4000	941	0	0	941	2.57808	59.1206	59.0935	59.0663	59.039	59.0115	58.9839	58.9562	58.9284	58.9005	58.8724	589.972	294.641	336018	49.4144	0.519402	0.0867605	59.1475	616848	2486.54	1.48412e+06	1.5196e+06	616200	70.6617	11354.6
2.87	2.87	0	135	0	135	0	500	1	400	0	1500000	0	0.0074	0.0074	1	0.0074	0.01	0.5	0.448326	4000	942	0	0	942	2.58082	59.1475	59.1206	59.0935	59.0663	59.039	59.0115	58.9839	58.9562	58.9284	58.9005	590.248	294.781	336016	49.4141	0.519392	0.086801	59.1744	616907	2486.52	1.48661e+06	1.51711e+06	616259	70.6944	11329.3
2.87	2.87	0	135	0	135	0	500	1	400	0	1500000	0	0.0074	0.0074	1	0.0074	0.01	0.5	0.448348	4000	943	0	0	943	2.58356	59.1744	59.1475	59.1206	59.0935	59.0663	59.039	59.0115	58.9839	58.9562	58.9284	590.521	294.919	336014	49.4138	0.519382	0.0868413	59.2011	616966	2486.51	1.4891e+06	1.51462e+06	616317	70.727	11304.3
2.87	2.87	0	135	0	135	0	500	1	400	0	1500000	0	0.0074	0.0074	1	0.0074	0.01	0.5	0.448369	4000	944	0	0	944	2.5863	59.2011	59.1744	59.1475	59.1206	59.0935	59.0663	59.039	59.0115	58.9839	58.9562	590.794	295.057	336012	49.4135	0.519372	0.0868814	59.2277	617025	2486.49	1.49158e+06	1.51214e+06	616376	70.7596	11279.5
2.87	2.87	0	135	0	135	0	500	1	400	0	1500000	0	0.0074	0.0074	1	0.0074	0.01	0.5	0.44839	4000	945	0	0	945	2.58904	59.2277	59.2011	59.1744	59.1475	59.1206	59.0935	59.0663	59.039	59.0115	58.9839	591.065	295.194	336010	49.4132	0.519362	0.0869213	59.2541	617085	2486.48	1.49407e+06	1.50965e+06	616435	70.792	11254.9
2.87	2.87	0	135	0	135	0	500	1	400	0	1500000	0	0.0074	0.0074	1	0.0074	0.01	0.5	0.448412	4000	946	0	0	946	2.59178	59.2541	59.2277	59.2011	59.1744	59.1475	59.1206	59.0935	59.0663	59.039	59.0115	591.336	295.331	336008	49.4129	0.519352	0.086961	59.2804	617144	2486.46	1.49656e+06	1.50716e+06	616494	70.8244	11230.5
2.87	2.87	0	135	0	135	0	500	1	400	0	1500000	0	0.0074	0.0074	1	0.0074	0.01	0.5	0.448433	4000	947	0	0	947	2.59452	59.2804	59.2541	59.2277	59.2011	59.1744	59.1475	59.1206	59.0935	59.0663	59.039	591.605	295.467	336006	49.4126	0.519342	0.0870005	59.3066	617203	2486.44	1.49904e+06	1.50468e+06	616553	70.8567	11206.3
2.87	2.87	0	135	0	135	0	500	1	400	0	1500000	0	0.0074	0.0074	1	0.0074	0.01	0.5	0.448454	4000	948	0	0	948	2.59726	59.3066	59.2804	59.2541	59.2277	59.2011	59.1744	59.1475	59.1206	59.0935	59.0663	591.872	295.602	336004	49.4123	0.519332	0.0870399	59.3327	617263	2486.43	1.50153e+06	1.50219e+06	616612	70.889	11182.4
2.87	2.87	0	135	0	135	0	500	1	400	0	1500000	0	0.0074	0.0074	1	0.0074	0.01	0.5	0.448475	4000	949	0	0	949	2.6	59.3327	59.3066	59.2804	59.2541	59.2277	59.2011	59.1744	59.1475	59.1206	59.0935	592.139	295.737	336002	49.412	0.519322	0.0870791	59.3587	617322	2486.41	1.50402e+06	1.49971e+06	616671	70.9211	11158.6
2.87	2.87	0	135	0	135	0	500	1	400	0	1500000	0	0.0074	0.0074	1	0.0074	0.01	0.5	0.448496	4000	950	0	0	950	2.60274	59.3587	59.3327	59.3066	59.2804	59.2541	59.2277	59.2011	59.1744	59.1475	59.1206	592.404	295.871	336000	49.4117	0.519313	0.0871181	59.3845	617381	2486.4	1.5065e+06	1.49722e+06	616731	70.9532	11135
2.87	2.87	0	135	0	135	0	500	1	400	0	1500000	0	0.0074	0.0074	1	0.0074	0.01	0.5	0.448516	4000	951	0	0	951	2.60548	59.3845	59.3587	59.3327	59.3066	59.2804	59.2541	59.2277	59.2011	59.1744	59.1475	592.668	296.005	335998	49.4114	0.519303	0.0871569	59.4102	617441	2486.38	1.50899e+06	1.49473e+06	616790	70.9852	11111.7
2.87	2.87	0	135	0	135	0	500	1	400	0	1500000	0	0.0074	0.0074	1	0.0074	0.01	0.5	0.448537	4000	952	0	0	952	2.60822	59.4102	59.3845	59.3587	59.3327	59.3066	59.2804	59.2541	59.2277	59.2011	59.1744	592.93	296.138	335996	49.4111	0.519294	0.0871955	59.4358	617500	2486.37	1.51148e+06	1.49225e+06	616849	71.0171	11088.5
2.87	2.87	0	135	0	135	0	500	1	400	0	1500000	0	0.0074	0.0074	1	0.0074	0.01	0.5	0.448557	4000	953	0	0	953	2.61096	59.4358	59.4102	59.3845	59.3587	59.3327	59.3066	59.2804	59.2541	59.2277	59.2011	593.192	296.27	335994	49.4108	0.519284	0.087234	59.4612	617560	2486.36	1.51396e+06	1.48976e+06	616908	71.049	11065.6
2.87	2.87	0	135	0	135	0	500	1	400	0	1500000	0	0.0074	0.0074	1	0.0074	0.01	0.5	0.448578	4000	954	0	0	954	2.6137	59.4612	59.4358	59.4102	59.3845	59.3587	59.3327	59.3066	59.2804	59.2541	59.2277	593.452	296.402	335992	49.4105	0.519275	0.0872722	59.4866	617619	2486.34	1.51645e+06	1.48727e+06	616967	71.0807	11042.8
2.87	2.87	0	135	0	135	0	500	1	400	0	1500000	0	0.0074	0.0074	1	0.0074	0.01	0.5	0.448598	4000	955	0	0	955	2.61644	59.4866	59.4612	59.4358	59.4102	59.3845	59.3587	59.3327	59.3066	59.2804	59.2541	593.711	296.533	335990	49.4102	0.519266	0.0873103	59.5118	617679	2486.33	1.51893e+06	1.48479e+06	617026	71.1124	11020.2
2.87	2.87	0	135	0	135	0	500	1	400	0	1500000	0	0.0074	0.0074	1	0.0074	0.01	0.5	0.448618	4000	956	0	0	956	2.61918	59.5118	59.4866	59.4612	59.4358	59.4102	59.3845	59.3587	59.3327	59.3066	59.2804	593.968	296.663	335988	49.4099	0.519257	0.0873482	59.5368	617738	2486.31	1.52142e+06	1.4823e+06	617086	71.144	10997.8
2.87	2.87	0	135	0	135	0	500	1	400	0	1500000	0	0.0074	0.0074	1	0.0074	0.01	0.5	0.448638	4000	957	0	0	957	2.62192	59.5368	59.5118	59.4866	59.4612	59.4358	59.4102	59.3845	59.3587	59.3327	59.3066	594.225	296.793	335986	49.4096	0.519247	0.0873859	59.5618	617798	2486.3	1.52391e+06	1.47981e+06	617145	71.1756	10975.7
2.87	2.87	0	135	0	135	0	500	1	400	0	1500000	0	0.0074	0.0074	1	0.0074	0.01	0.5	0.448658	4000	958	0	0	958	2.62466	59.5618	59.5368	59.5118	59.4866	59.4612	59.4358	59.4102	59.3845	59.3587	59.3327	594.48	296.922	335984	49.4093	0.519238	0.0874234	59.5866	617857	2486.28	1.52639e+06	1.47733e+06	617204	71.2071	10953.7
2.87	2.87	0	135	0	135	0	500	1	400	0	1500000	0	0.0074	0.0074	1	0.0074	0.01	0.5	0.448678	4000	959	0	0	959	2.6274	59.5866	59.5618	59.5368	59.5118	59.4866	59.4612	59.4358	59.4102	59.3845	59.3587	594.734	297.05	335982	49.409	0.51923	0.0874607	59.6113	617917	2486.27	1.52888e+06	1.47484e+06	617264	71.2384	10931.9
2.87	2.87	0	135	0	135	0	500	1	400	0	1500000	0	0.0074	0.0074	1	0.0074	0.01	0.5	0.448697	4000	960	0	0	960	2.63014	59.6113	59.5866	59.5618	59.5368	59.5118	59.4866	59.4612	59.4358	59.4102	59.3845	594.987	297.178	335980	49.4087	0.519221	0.0874979	59.6359	617977	2486.25	1.53137e+06	1.47236e+06	617323	71.2698	10910.2
2.87	2.87	0	135	0	135	0	500	1	400	0	1500000	0	0.0074	0.0074	1	0.0074	0.01	0.5	0.448717	4000	961	0	0	961	2.63288	59.6359	59.6113	59.5866	59.5618	59.5368	59.5118	59.4866	59.4612	59.4358	59.4102	595.238	297.306	335978	49.4084	0.519212	0.0875349	59.6603	618036	2486.24	1.53385e+06	1.46987e+06	617382	71.301	10888.8
2.87	2.87	0	135	0	135	0	500	1	400	0	1500000	0	0.0074	0.0074	1	0.0074	0.01	0.5	0.448736	4000	962	0	0	962	2.63562	59.6603	59.6359	59.6113	59.5866	59.5618	59.5368	59.5118	59.4866	59.4612	59.4358	595.488	297.432	335976	49.4081	0.519203	0.0875716	59.6847	618096	2486.22	1.53634e+06	1.46738e+06	617442	71.3321	10867.6
2.87	2.87	0	135	0	135	0	500	1	400	0	1500000	0	0.0074	0.0074	1	0.0074	0.01	0.5	0.448756	4000	963	0	0	963	2.63836	59.6847	59.6603	59.6359	59.6113	59.5866	59.5618	59.5368	59.5118	59.4866	59.4612	595.737	297.558	335974	49.4079	0.519195	0.0876083	59.7089	618156	2486.21	1.53882e+06	1.4649e+06	617501	71.3632	10846.5
2.87	2.87	0	135	0	135	0	500	1	400	0	1500000	0	0.0074	0.0074	1	0.0074	0.01	0.5	0.448775	4000	964	0	0	964	2.6411	59.7089	59.6847	59.6603	59.6359	59.6113	59.5866	59.5618	59.5368	59.5118	59.4866	595.985	297.684	335972	49.4076	0.519186	0.0876447	59.7329	618215	2486.19	1.54131e+06	1.46241e+06	617561	71.3943	10825.6
2.87	2.87	0	135	0	135	0	500	1	400	0	1500000	0	0.0074	0.0074	1	0.0074	0.01	0.5	0.448794	4000	965	0	0	965	2.64384	59.7329	59.7089	59.6847	59.6603	59.6359	59.6113	59.5866	59.5618	59.5368	59.5118	596.231	297.808	335970	49.4073	0.519178	0.0876809	59.7569	618275	2486.18	1.5438e+06	1.45992e+06	617620	71.4252	10804.9
2.87	2.87	0	135	0	135	0	500	1	400	0	1500000	0	0.0074	0.0074	1	0.0074	0.01	0.5	0.448813	4000	966	0	0	966	2.64658	59.7569	59.7329	59.7089	59.6847	59.6603	59.6359	59.6113	59.5866	59.5618	59.5368	596.476	297.932	335968	49.407	0.519169	0.087717	59.7807	618335	2486.16	1.54628e+06	1.45744e+06	617680	71.4561	10784.4
2.87	2.87	0	135	0	135	0	500	1	400	0	1500000	0	0.0074	0.0074	1	0.0074	0.01	0.5	0.448832	4000	967	0	0	967	2.64932	59.7807	59.7569	59.7329	59.7089	59.6847	59.6603	59.6359	59.6113	59.5866	59.5618	596.72	298.056	335966	49.4067	0.519161	0.0877528	59.8044	618395	2486.15	1.54877e+06	1.45495e+06	617739	71.4868	10764
2.87	2.87	0	135	0	135	0	500	1	400	0	1500000	0	0.0074	0.0074	1	0.0074	0.01	0.5	0.448851	4000	968	0	0	968	2.65205	59.8044	59.7807	59.7569	59.7329	59.7089	59.6847	59.6603	59.6359	59.6113	59.5866	596.963	298.179	335964	49.4064	0.519153	0.0877885	59.828	618454	2486.13	1.55126e+06	1.45247e+06	617799	71.5176	10743.9
2.87	2.87	0	135	0	135	0	500	1	400	0	1500000	0	0.0074	0.0074	1	0.0074	0.01	0.5	0.448869	4000	969	0	0	969	2.65479	59.828	59.8044	59.7807	59.7569	59.7329	59.7089	59.6847	59.6603	59.6359	59.6113	597.204	298.301	335962	49.4061	0.519145	0.087824	59.8515	618514	2486.12	1.55374e+06	1.44998e+06	617858	71.5482	10723.9
2.87	2.87	0	135	0	135	0	500	1	400	0	1500000	0	0.0074	0.0074	1	0.0074	0.01	0.5	0.448888	4000	970	0	0	970	2.65753	59.8515	59.828	59.8044	59.7807	59.7569	59.7329	59.7089	59.6847	59.6603	59.6359	597.444	298.423	335960	49.4058	0.519137	0.0878593	59.8748	618574	2486.1	1.55623e+06	1.44749e+06	617918	71.5788	10704
2.87	2.87	0	135	0	135	0	500	1	400	0	1500000	0	0.0074	0.0074	1	0.0074	0.01	0.5	0.448906	4000	971	0	0	971	2.66027	59.8748	59.8515	59.828	59.8044	59.7807	59.7569	59.7329	59.7089	59.6847	59.6603	597.683	298.544	335958	49.4055	0.519129	0.0878945	59.898	618634	2486.09	1.55871e+06	1.44501e+06	617978	71.6093	10684.4
2.87	2.87	0	135	0	135	0	500	1	400	0	1500000	0	0.0074	0.0074	1	0.0074	0.01	0.5	0.448925	4000	972	0	0	972	2.66301	59.898	59.8748	59.8515	59.828	59.8044	59.7807	59.7569	59.7329	59.7089	59.6847	597.921	298.664	335956	49.4052	0.519121	0.0879294	59.9211	618694	2486.08	1.5612e+06	1.44252e+06	618037	71.6397	10664.9
2.87	2.87	0	135	0	135	0	500	1	400	0	1500000	0	0.0074	0.0074	1	0.0074	0.01	0.5	0.448943	4000	973	0	0	973	2.66575	59.9211	59.898	59.8748	59.8515	59.828	59.8044	59.7807	59.7569	59.7329	59.7089	598.157	298.784	335954	49.405	0.519113	0.0879642	59.9441	618754	2486.06	1.56369e+06	1.44004e+06	618097	71.6701	10645.6
2.87	2.87	0	135	0	135	0	500	1	400	0	1500000	0	0.0074	0.0074	1	0.0074	0.01	0.5	0.448961	4000	974	0	0	974	2.66849	59.9441	59.9211	59.898	59.8748	59.8515	59.828	59.8044	59.7807	59.7569	59.7329	598.392	298.903	335952	49.4047	0.519105	0.0879988	59.9669	618814	2486.05	1.56617e+06	1.43755e+06	618157	71.7003	10626.5
2.87	2.87	0	135	0	135	0	500	1	400	0	1500000	0	0.0074	0.0074	1	0.0074	0.01	0.5	0.448979	4000	975	0	0	975	2.67123	59.9669	59.9441	59.9211	59.898	59.8748	59.8515	59.828	59.8044	59.7807	59.7569	598.626	299.022	335950	49.4044	0.519098	0.0880332	59.9896	618874	2486.03	1.56866e+06	1.43506e+06	618216	71.7306	10607.5
2.87	2.87	0	135	0	135	0	500	1	400	0	1500000	0	0.0074	0.0074	1	0.0074	0.01	0.5	0.448997	4000	976	0	0	976	2.67397	59.9896	59.9669	59.9441	59.9211	59.898	59.8748	59.8515	59.828	59.8044	59.7807	598.859	299.139	335948	49.4041	0.51909	0.0880674	60.0122	618934	2486.02	1.57114e+06	1.43258e+06	618276	71.7607	10588.7
2.87	2.87	0	135	0	135	0	500	1	400	0	1500000	0	0.0074	0.0074	1	0.0074	0.01	0.5	0.449015	4000	977	0	0	977	2.67671	60.0122	59.9896	59.9669	59.9441	59.9211	59.898	59.8748	59.8515	59.828	59.8044	599.091	299.257	335946	49.4038	0.519082	0.0881014	60.0347	618994	2486	1.57363e+06	1.43009e+06	618336	71.7908	10570
2.87	2.87	0	135	0	135	0	500	1	400	0	1500000	0	0.0074	0.0074	1	0.0074	0.01	0.5	0.449032	4000	978	0	0	978	2.67945	60.0347	60.0122	59.9896	59.9669	59.9441	59.9211	59.898	59.8748	59.8515	59.828	599.321	299.373	335944	49.4035	0.519075	0.0881353	60.057	619054	2485.99	1.57612e+06	1.42761e+06	618396	71.8208	10551.5
2.87	2.87	0	135	0	135	0	500	1	400	0	1500000	0	0.0074	0.0074	1	0.0074	0.01	0.5	0.44905	4000	979	0	0	979	2.68219	60.057	60.0347	60.0122	59.9896	59.9669	59.9441	59.9211	59.898	59.8748	59.8515	599.55	299.489	335943	49.4032	0.519067	0.088169	60.0793	619114	2485.97	1.5786e+06	1.42512e+06	618455	71.8507	10533.2
2.87	2.87	0	135	0	135	0	500	1	400	0	1500000	0	0.0074	0.0074	1	0.0074	0.01	0.5	0.449067	4000	980	0	0	980	2.68493	60.0793	60.057	60.0347	60.0122	59.9896	59.9669	59.9441	59.9211	59.898	59.8748	599.778	299.605	335941	49.403	0.51906	0.0882025	60.1014	619174	2485.96	1.58109e+06	1.42263e+06	618515	71.8806	10515
2.87	2.87	0	135	0	135	0	500	1	400	0	1500000	0	0.0074	0.0074	1	0.0074	0.01	0.5	0.449085	4000	981	0	0	981	2.68767	60.1014	60.0793	60.057	60.0347	60.0122	59.9896	59.9669	59.9441	59.9211	59.898	600.004	299.72	335939	49.4027	0.519053	0.0882358	60.1234	619234	2485.95	1.58357e+06	1.42015e+06	618575	71.9103	10497
2.87	2.87	0	135	0	135	0	500	1	400	0	1500000	0	0.0074	0.0074	1	0.0074	0.01	0.5	0.449102	4000	982	0	0	982	2.69041	60.1234	60.1014	60.0793	60.057	60.0347	60.0122	59.9896	59.9669	59.9441	59.9211	600.23	299.834	335937	49.4024	0.519045	0.0882689	60.1452	619294	2485.93	1.58606e+06	1.41766e+06	618635	71.9401	10479.1
2.87	2.87	0	135	0	135	0	500	1	400	0	1500000	0	0.0074	0.0074	1	0.0074	0.01	0.5	0.449119	4000	983	0	0	983	2.69315	60.1452	60.1234	60.1014	60.0793	60.057	60.0347	60.0122	59.9896	59.9669	59.9441	600.454	299.947	335935	49.4021	0.519038	0.0883019	60.167	619355	2485.92	1.58855e+06	1.41518e+06	618695	71.9697	10461.4
2.87	2.87	0	135	0	135	0	500	1	400	0	1500000	0	0.0074	0.0074	1	0.0074	0.01	0.5	0.449136	4000	984	0	0	984	2.69589	60.167	60.1452	60.1234	60.1014	60.0793	60.057	60.0347	60.0122	59.9896	59.9669	600.677	300.06	335933	49.4018	0.519031	0.0883347	60.1886	619415	2485.9	1.59103e+06	1.41269e+06	618755	71.9993	10443.9
2.87	2.87	0	135	0	135	0	500	1	400	0	1500000	0	0.0074	0.0074	1	0.0074	0.01	0.5	0.449153	4000	985	0	0	985	2.69863	60.1886	60.167	60.1452	60.1234	60.1014	60.0793	60.057	60.0347	60.0122	59.9896	600.898	300.173	335931	49.4016	0.519024	0.0883673	60.2101	619475	2485.89	1.59352e+06	1.4102e+06	618815	72.0288	10426.5
2.87	2.87	0	135	0	135	0	500	1	400	0	1500000	0	0.0074	0.0074	1	0.0074	0.01	0.5	0.44917	4000	986	0	0	986	2.70137	60.2101	60.1886	60.167	60.1452	60.1234	60.1014	60.0793	60.057	60.0347	60.0122	601.119	300.285	335929	49.4013	0.519017	0.0883997	60.2315	619535	2485.88	1.596e+06	1.40772e+06	618875	72.0583	10409.2
2.87	2.87	0	135	0	135	0	500	1	400	0	1500000	0	0.0074	0.0074	1	0.0074	0.01	0.5	0.449187	4000	987	0	0	987	2.70411	60.2315	60.2101	60.1886	60.167	60.1452	60.1234	60.1014	60.0793	60.057	60.0347	601.338	300.396	335927	49.401	0.51901	0.0884319	60.2527	619596	2485.86	1.59849e+06	1.40523e+06	618935	72.0876	10392.1
2.87	2.87	0	135	0	135	0	500	1	400	0	1500000	0	0.0074	0.0074	1	0.0074	0.01	0.5	0.449203	4000	988	0	0	988	2.70685	60.2527	60.2315	60.2101	60.1886	60.167	60.1452	60.1234	60.1014	60.0793	60.057	601.556	300.506	335925	49.4007	0.519003	0.088464	60.2739	619656	2485.85	1.60097e+06	1.40275e+06	618995	72.1169	10375.2
2.87	2.87	0	135	0	135	0	500	1	400	0	1500000	0	0.0074	0.0074	1	0.0074	0.01	0.5	0.44922	4000	989	0	0	989	2.70959	60.2739	60.2527	60.2315	60.2101	60.1886	60.167	60.1452	60.1234	60.1014	60.0793	601.773	300.616	335924	49.4005	0.518997	0.0884959	60.2949	619716	2485.83	1.60346e+06	1.40026e+06	619055	72.1462	10358.4
2.87	2.87	0	135	0	135	0	500	1	400	0	1500000	0	0.0074	0.0074	1	0.0074	0.01	0.5	0.449236	4000	990	0	0	990	2.71233	60.2949	60.2739	60.2527	60.2315	60.2101	60.1886	60.167	60.1452	60.1234	60.1014	601.988	300.725	335922	49.4002	0.51899	0.0885276	60.3158	619776	2485.82	1.60595e+06	1.39777e+06	619115	72.1753	10341.8
2.87	2.87	0	135	0	135	0	500	1	400	0	1500000	0	0.0074	0.0074	1	0.0074	0.01	0.5	0.449253	4000	991	0	0	991	2.71507	60.3158	60.2949	60.2739	60.2527	60.2315	60.2101	60.1886	60.167	60.1452	60.1234	602.203	300.834	335920	49.3999	0.518983	0.0885591	60.3366	619837	2485.81	1.60843e+06	1.39529e+06	619175	72.2044	10325.3
2.87	2.87	0	135	0	135	0	500	1	400	0	1500000	0	0.0074	0.0074	1	0.0074	0.01	0.5	0.449269	4000	992	0	0	992	2.71781	60.3366	60.3158	60.2949	60.2739	60.2527	60.2315	60.2101	60.1886	60.167	60.1452	602.416	300.942	335918	49.3996	0.518977	0.0885905	60.3572	619897	2485.79	1.61092e+06	1.3928e+06	619235	72.2335	10308.9
2.87	2.87	0	135	0	135	0	500	1	400	0	1500000	0	0.0074	0.0074	1	0.0074	0.01	0.5	0.449285	4000	993	0	0	993	2.72055	60.3572	60.3366	60.3158	60.2949	60.2739	60.2527	60.2315	60.2101	60.1886	60.167	602.628	301.05	335916	49.3994	0.51897	0.0886216	60.3778	619957	2485.78	1.6134e+06	1.39032e+06	619295	72.2624	10292.7
2.87	2.87	0	135	0	135	0	500	1	400	0	1500000	0	0.0074	0.0074	1	0.0074	0.01	0.5	0.449301	4000	994	0	0	994	2.72329	60.3778	60.3572	60.3366	60.3158	60.2949	60.2739	60.2527	60.2315	60.2101	60.1886	602.839	301.157	335914	49.3991	0.518964	0.0886526	60.3982	620018	2485.77	1.61589e+06	1.38783e+06	619356	72.2913	10276.6
2.87	2.87	0	135	0	135	0	500	1	400	0	1500000	0	0.0074	0.0074	1	0.0074	0.01	0.5	0.449317	4000	995	0	0	995	2.72603	60.3982	60.3778	60.3572	60.3366	60.3158	60.2949	60.2739	60.2527	60.2315	60.2101	603.048	301.263	335912	49.3988	0.518957	0.0886835	60.4185	620078	2485.75	1.61838e+06	1.38535e+06	619416	72.3202	10260.7
2.87	2.87	0	135	0	135	0	500	1	400	0	1500000	0	0.0074	0.0074	1	0.0074	0.01	0.5	0.449333	4000	996	0	0	996	2.72877	60.4185	60.3982	60.3778	60.3572	60.3366	60.3158	60.2949	60.2739	60.2527	60.2315	603.257	301.369	335911	49.3985	0.518951	0.0887141	60.4387	620139	2485.74	1.62086e+06	1.38286e+06	619476	72.349	10244.9
2.87	2.87	0	135	0	135	0	500	1	400	0	1500000	0	0.0074	0.0074	1	0.0074	0.01	0.5	0.449349	4000	997	0	0	997	2.73151	60.4387	60.4185	60.3982	60.3778	60.3572	60.3366	60.3158	60.2949	60.2739	60.2527	603.464	301.474	335909	49.3983	0.518944	0.0887446	60.4588	620199	2485.72	1.62335e+06	1.38037e+06	619536	72.3777	10229.2
2.87	2.87	0	135	0	135	0	500	1	400	0	1500000	0	0.0074	0.0074	1	0.0074	0.01	0.5	0.449364	4000	998	0	0	998	2.73425	60.4588	60.4387	60.4185	60.3982	60.3778	60.3572	60.3366	60.3158	60.2949	60.2739	603.67	301.578	335907	49.398	0.518938	0.0887749	60.4787	620260	2485.71	1.62583e+06	1.37789e+06	619597	72.4063	10213.7
2.87	2.87	0	135	0	135	0	500	1	400	0	1500000	0	0.0074	0.0074	1	0.0074	0.01	0.5	0.44938	4000	999	0	0	999	2.73699	60.4787	60.4588	60.4387	60.4185	60.3982	60.3778	60.3572	60.3366	60.3158	60.2949	603.875	301.682	335905	49.3977	0.518932	0.088805	60.4985	620320	2485.7	1.62832e+06	1.3754e+06	619657	72.4349	10198.3
2.87	2.87	0	135	0	135	0	500	1	400	0	1500000	0	0.0074	0.0074	1	0.0074	0.01	0.5	0.449395	4000	1000	0	0	1000	2.73973	60.4985	60.4787	60.4588	60.4387	60.4185	60.3982	60.3778	60.3572	60.3366	60.3158	604.079	301.785	335903	49.3975	0.518926	0.088835	60.5183	620381	2485.68	1.6308e+06	1.37292e+06	619717	72.4634	10183.1
2.87	2.87	0	135	0	135	0	500	1	400	0	1500000	0	0.0074	0.0074	1	0.0074	0.01	0.5	0.449411	4000	1001	0	0	1001	2.74247	60.5183	60.4985	60.4787	60.4588	60.4387	60.4185	60.3982	60.3778	60.3572	60.3366	604.281	301.888	335901	49.3972	0.51892	0.0888647	60.5379	620441	2485.67	1.63329e+06	1.37043e+06	619777	72.4918	10168
2.87	2.87	0	135	0	135	0	500	1	400	0	1500000	0	0.0074	0.0074	1	0.0074	0.01	0.5	0.449426	4000	1002	0	0	1002	2.74521	60.5379	60.5183	60.4985	60.4787	60.4588	60.4387	60.4185	60.3982	60.3778	60.3572	604.482	301.99	335900	49.3969	0.518914	0.0888944	60.5574	620502	2485.66	1.63578e+06	1.36795e+06	619838	72.5202	10153
2.87	2.87	0	135	0	135	0	500	1	400	0	1500000	0	0.0074	0.0074	1	0.0074	0.01	0.5	0.449441	4000	1003	0	0	1003	2.74795	60.5574	60.5379	60.5183	60.4985	60.4787	60.4588	60.4387	60.4185	60.3982	60.3778	604.683	302.092	335898	49.3967	0.518908	0.0889238	60.5767	620562	2485.64	1.63826e+06	1.36546e+06	619898	72.5485	10138.1
2.87	2.87	0	135	0	135	0	500	1	400	0	1500000	0	0.0074	0.0074	1	0.0074	0.01	0.5	0.449456	4000	1004	0	0	1004	2.75068	60.5767	60.5574	60.5379	60.5183	60.4985	60.4787	60.4588	60.4387	60.4185	60.3982	604.882	302.193	335896	49.3964	0.518902	0.088953	60.596	620623	2485.63	1.64075e+06	1.36297e+06	619958	72.5767	10123.4
2.87	2.87	0	135	0	135	0	500	1	400	0	1500000	0	0.0074	0.0074	1	0.0074	0.01	0.5	0.449471	4000	1005	0	0	1005	2.75342	60.596	60.5767	60.5574	60.5379	60.5183	60.4985	60.4787	60.4588	60.4387	60.4185	605.079	302.293	335894	49.3961	0.518896	0.0889821	60.6151	620684	2485.62	1.64323e+06	1.36049e+06	620019	72.6049	10108.8
2.87	2.87	0	135	0	135	0	500	1	400	0	1500000	0	0.0074	0.0074	1	0.0074	0.01	0.5	0.449486	4000	1006	0	0	1006	2.75616	60.6151	60.596	60.5767	60.5574	60.5379	60.5183	60.4985	60.4787	60.4588	60.4387	605.276	302.393	335892	49.3959	0.51889	0.0890111	60.6342	620744	2485.6	1.64572e+06	1.358e+06	620079	72.633	10094.3
2.87	2.87	0	135	0	135	0	500	1	400	0	1500000	0	0.0074	0.0074	1	0.0074	0.01	0.5	0.449501	4000	1007	0	0	1007	2.7589	60.6342	60.6151	60.596	60.5767	60.5574	60.5379	60.5183	60.4985	60.4787	60.4588	605.472	302.492	335891	49.3956	0.518884	0.0890398	60.6531	620805	2485.59	1.6482e+06	1.35552e+06	620140	72.6611	10080
2.87	2.87	0	135	0	135	0	500	1	400	0	1500000	0	0.0074	0.0074	1	0.0074	0.01	0.5	0.449515	4000	1008	0	0	1008	2.76164	60.6531	60.6342	60.6151	60.596	60.5767	60.5574	60.5379	60.5183	60.4985	60.4787	605.666	302.591	335889	49.3954	0.518879	0.0890684	60.6719	620866	2485.58	1.65069e+06	1.35303e+06	620200	72.6891	10065.8
2.87	2.87	0	135	0	135	0	500	1	400	0	1500000	0	0.0074	0.0074	1	0.0074	0.01	0.5	0.44953	4000	1009	0	0	1009	2.76438	60.6719	60.6531	60.6342	60.6151	60.596	60.5767	60.5574	60.5379	60.5183	60.4985	605.859	302.689	335887	49.3951	0.518873	0.0890968	60.6906	620926	2485.56	1.65317e+06	1.35055e+06	620261	72.717	10051.7
2.87	2.87	0	135	0	135	0	500	1	400	0	1500000	0	0.0074	0.0074	1	0.0074	0.01	0.5	0.449544	4000	1010	0	0	1010	2.76712	60.6906	60.6719	60.6531	60.6342	60.6151	60.596	60.5767	60.5574	60.5379	60.5183	606.051	302.786	335885	49.3948	0.518868	0.089125	60.7091	620987	2485.55	1.65566e+06	1.34806e+06	620321	72.7449	10037.8
2.87	2.87	0	135	0	135	0	500	1	400	0	1500000	0	0.0074	0.0074	1	0.0074	0.01	0.5	0.449559	4000	1011	0	0	1011	2.76986	60.7091	60.6906	60.6719	60.6531	60.6342	60.6151	60.596	60.5767	60.5574	60.5379	606.242	302.883	335884	49.3946	0.518862	0.0891531	60.7276	621048	2485.54	1.65815e+06	1.34558e+06	620382	72.7727	10023.9
2.87	2.87	0	135	0	135	0	500	1	400	0	1500000	0	0.0074	0.0074	1	0.0074	0.01	0.5	0.449573	4000	1012	0	0	1012	2.7726	60.7276	60.7091	60.6906	60.6719	60.6531	60.6342	60.6151	60.596	60.5767	60.5574	606.432	302.979	335882	49.3943	0.518856	0.089181	60.746	621108	2485.53	1.66063e+06	1.34309e+06	620442	72.8004	10010.2
2.87	2.87	0	135	0	135	0	500	1	400	0	1500000	0	0.0074	0.0074	1	0.0074	0.01	0.5	0.449587	4000	1013	0	0	1013	2.77534	60.746	60.7276	60.7091	60.6906	60.6719	60.6531	60.6342	60.6151	60.596	60.5767	606.62	303.075	335880	49.3941	0.518851	0.0892087	60.7642	621169	2485.51	1.66312e+06	1.3406e+06	620503	72.8281	9996.62
2.87	2.87	0	135	0	135	0	500	1	400	0	1500000	0	0.0074	0.0074	1	0.0074	0.01	0.5	0.449601	4000	1014	0	0	1014	2.77808	60.7642	60.746	60.7276	60.7091	60.6906	60.6719	60.6531	60.6342	60.6151	60.596	606.808	303.17	335878	49.3938	0.518846	0.0892363	60.7823	621230	2485.5	1.6656e+06	1.33812e+06	620563	72.8557	9983.15
2.87	2.87	0	135	0	135	0	500	1	400	0	1500000	0	0.0074	0.0074	1	0.0074	0.01	0.5	0.449615	4000	1015	0	0	1015	2.78082	60.7823	60.7642	60.746	60.7276	60.7091	60.6906	60.6719	60.6531	60.6342	60.6151	606.994	303.265	335877	49.3936	0.51884	0.0892637	60.8003	621291	2485.49	1.66809e+06	1.33563e+06	620624	72.8832	9969.8
2.87	2.87	0	135	0	135	0	500	1	400	0	1500000	0	0.0074	0.0074	1	0.0074	0.01	0.5	0.449629	4000	1016	0	0	1016	2.78356	60.8003	60.7823	60.7642	60.746	60.7276	60.7091	60.6906	60.6719	60.6531	60.6342	607.179	303.359	335875	49.3933	0.518835	0.0892909	60.8182	621352	2485.47	1.67057e+06	1.33315e+06	620685	72.9107	9956.56
2.87	2.87	0	135	0	135	0	500	1	400	0	1500000	0	0.0074	0.0074	1	0.0074	0.01	0.5	0.449643	4000	1017	0	0	1017	2.7863	60.8182	60.8003	60.7823	60.7642	60.746	60.7276	60.7091	60.6906	60.6719	60.6531	607.363	303.452	335873	49.3931	0.51883	0.089318	60.836	621412	2485.46	1.67306e+06	1.33066e+06	620745	72.9381	9943.45
2.87	2.87	0	135	0	135	0	500	1	400	0	1500000	0	0.0074	0.0074	1	0.0074	0.01	0.5	0.449657	4000	1018	0	0	1018	2.78904	60.836	60.8182	60.8003	60.7823	60.7642	60.746	60.7276	60.7091	60.6906	60.6719	607.546	303.545	335872	49.3928	0.518825	0.0893449	60.8537	621473	2485.45	1.67554e+06	1.32818e+06	620806	72.9655	9930.44
2.87	2.87	0	135	0	135	0	500	1	400	0	1500000	0	0.0074	0.0074	1	0.0074	0.01	0.5	0.44967	4000	1019	0	0	1019	2.79178	60.8537	60.836	60.8182	60.8003	60.7823	60.7642	60.746	60.7276	60.7091	60.6906	607.728	303.637	335870	49.3926	0.518819	0.0893716	60.8713	621534	2485.44	1.67803e+06	1.32569e+06	620867	72.9928	9917.56
2.87	2.87	0	135	0	135	0	500	1	400	0	1500000	0	0.0074	0.0074	1	0.0074	0.01	0.5	0.449684	4000	1020	0	0	1020	2.79452	60.8713	60.8537	60.836	60.8182	60.8003	60.7823	60.7642	60.746	60.7276	60.7091	607.909	303.729	335868	49.3923	0.518814	0.0893982	60.8887	621595	2485.42	1.68051e+06	1.32321e+06	620927	73.02	9904.78
2.87	2.87	0	135	0	135	0	500	1	400	0	1500000	0	0.0074	0.0074	1	0.0074	0.01	0.5	0.449697	4000	1021	0	0	1021	2.79726	60.8887	60.8713	60.8537	60.836	60.8182	60.8003	60.7823	60.7642	60.746	60.7276	608.088	303.82	335866	49.3921	0.518809	0.0894246	60.9061	621656	2485.41	1.683e+06	1.32072e+06	620988	73.0472	9892.12
2.87	2.87	0	135	0	135	0	500	1	400	0	1500000	0	0.0074	0.0074	1	0.0074	0.01	0.5	0.449711	4000	1022	0	0	1022	2.8	60.9061	60.8887	60.8713	60.8537	60.836	60.8182	60.8003	60.7823	60.7642	60.746	608.267	303.911	335865	49.3918	0.518804	0.0894509	60.9233	621717	2485.4	1.68549e+06	1.31824e+06	621049	73.0743	9879.58
2.87	2.87	0	135	0	135	0	500	1	400	0	1500000	0	0.0074	0.0074	1	0.0074	0.01	0.5	0.449724	4000	1023	0	0	1023	2.80274	60.9233	60.9061	60.8887	60.8713	60.8537	60.836	60.8182	60.8003	60.7823	60.7642	608.444	304.001	335863	49.3916	0.518799	0.089477	60.9405	621778	2485.39	1.68797e+06	1.31575e+06	621109	73.1014	9867.14
2.87	2.87	0	135	0	135	0	500	1	400	0	1500000	0	0.0074	0.0074	1	0.0074	0.01	0.5	0.449737	4000	1024	0	0	1024	2.80548	60.9405	60.9233	60.9061	60.8887	60.8713	60.8537	60.836	60.8182	60.8003	60.7823	608.621	304.091	335861	49.3913	0.518794	0.0895029	60.9575	621839	2485.37	1.69046e+06	1.31327e+06	621170	73.1284	9854.81
2.87	2.87	0	135	0	135	0	500	1	400	0	1500000	0	0.0074	0.0074	1	0.0074	0.01	0.5	0.44975	4000	1025	0	0	1025	2.80822	60.9575	60.9405	60.9233	60.9061	60.8887	60.8713	60.8537	60.836	60.8182	60.8003	608.796	304.18	335860	49.3911	0.51879	0.0895286	60.9744	621900	2485.36	1.69294e+06	1.31078e+06	621231	73.1553	9842.6
2.87	2.87	0	135	0	135	0	500	1	400	0	1500000	0	0.0074	0.0074	1	0.0074	0.01	0.5	0.449763	4000	1026	0	0	1026	2.81096	60.9744	60.9575	60.9405	60.9233	60.9061	60.8887	60.8713	60.8537	60.836	60.8182	608.97	304.268	335858	49.3908	0.518785	0.0895542	60.9912	621961	2485.35	1.69543e+06	1.30829e+06	621292	73.1822	9830.49
2.87	2.87	0	135	0	135	0	500	1	400	0	1500000	0	0.0074	0.0074	1	0.0074	0.01	0.5	0.449776	4000	1027	0	0	1027	2.8137	60.9912	60.9744	60.9575	60.9405	60.9233	60.9061	60.8887	60.8713	60.8537	60.836	609.143	304.356	335856	49.3906	0.51878	0.0895797	61.0079	622022	2485.34	1.69791e+06	1.30581e+06	621353	73.209	9818.49
2.87	2.87	0	135	0	135	0	500	1	400	0	1500000	0	0.0074	0.0074	1	0.0074	0.01	0.5	0.449789	4000	1028	0	0	1028	2.81644	61.0079	60.9912	60.9744	60.9575	60.9405	60.9233	60.9061	60.8887	60.8713	60.8537	609.315	304.443	335855	49.3903	0.518775	0.089605	61.0245	622083	2485.33	1.7004e+06	1.30332e+06	621413	73.2358	9806.6
2.87	2.87	0	135	0	135	0	500	1	400	0	1500000	0	0.0074	0.0074	1	0.0074	0.01	0.5	0.449802	4000	1029	0	0	1029	2.81918	61.0245	61.0079	60.9912	60.9744	60.9575	60.9405	60.9233	60.9061	60.8887	60.8713	609.486	304.53	335853	49.3901	0.518771	0.0896301	61.041	622144	2485.31	1.70288e+06	1.30084e+06	621474	73.2625	9794.81
2.87	2.87	0	135	0	135	0	500	1	400	0	1500000	0	0.0074	0.0074	1	0.0074	0.01	0.5	0.449814	4000	1030	0	0	1030	2.82192	61.041	61.0245	61.0079	60.9912	60.9744	60.9575	60.9405	60.9233	60.9061	60.8887	609.655	304.616	335852	49.3899	0.518766	0.0896551	61.0574	622205	2485.3	1.70537e+06	1.29835e+06	621535	73.2891	9783.13
2.87	2.87	0	135	0	135	0	500	1	400	0	1500000	0	0.0074	0.0074	1	0.0074	0.01	0.5	0.449827	4000	1031	0	0	1031	2.82466	61.0574	61.041	61.0245	61.0079	60.9912	60.9744	60.9575	60.9405	60.9233	60.9061	609.824	304.702	335850	49.3896	0.518761	0.0896799	61.0737	622266	2485.29	1.70785e+06	1.29587e+06	621596	73.3157	9771.55
2.87	2.87	0	135	0	135	0	500	1	400	0	1500000	0	0.0074	0.0074	1	0.0074	0.01	0.5	0.449839	4000	1032	0	0	1032	2.8274	61.0737	61.0574	61.041	61.0245	61.0079	60.9912	60.9744	60.9575	60.9405	60.9233	609.992	304.787	335848	49.3894	0.518757	0.0897045	61.0899	622327	2485.28	1.71034e+06	1.29338e+06	621657	73.3422	9760.07
2.87	2.87	0	135	0	135	0	500	1	400	0	1500000	0	0.0074	0.0074	1	0.0074	0.01	0.5	0.449852	4000	1033	0	0	1033	2.83014	61.0899	61.0737	61.0574	61.041	61.0245	61.0079	60.9912	60.9744	60.9575	60.9405	610.158	304.872	335847	49.3891	0.518752	0.089729	61.106	622388	2485.27	1.71282e+06	1.2909e+06	621718	73.3687	9748.7
2.87	2.87	0	135	0	135	0	500	1	400	0	1500000	0	0.0074	0.0074	1	0.0074	0.01	0.5	0.449864	4000	1034	0	0	1034	2.83288	61.106	61.0899	61.0737	61.0574	61.041	61.0245	61.0079	60.9912	60.9744	60.9575	610.324	304.956	335845	49.3889	0.518748	0.0897533	61.1219	622449	2485.25	1.71531e+06	1.28841e+06	621779	73.3951	9737.43
2.87	2.87	0	135	0	135	0	500	1	400	0	1500000	0	0.0074	0.0074	1	0.0074	0.01	0.5	0.449876	4000	1035	0	0	1035	2.83562	61.1219	61.106	61.0899	61.0737	61.0574	61.041	61.0245	61.0079	60.9912	60.9744	610.488	305.039	335843	49.3887	0.518743	0.0897775	61.1378	622510	2485.24	1.71779e+06	1.28593e+06	621840	73.4215	9726.25
2.87	2.87	0	135	0	135	0	500	1	400	0	1500000	0	0.0074	0.0074	1	0.0074	0.01	0.5	0.449889	4000	1036	0	0	1036	2.83836	61.1378	61.1219	61.106	61.0899	61.0737	61.0574	61.041	61.0245	61.0079	60.9912	610.651	305.122	335842	49.3884	0.518739	0.0898015	61.1536	622572	2485.23	1.72028e+06	1.28344e+06	621901	73.4478	9715.18
2.87	2.87	0	135	0	135	0	500	1	400	0	1500000	0	0.0074	0.0074	1	0.0074	0.01	0.5	0.449901	4000	1037	0	0	1037	2.8411	61.1536	61.1378	61.1219	61.106	61.0899	61.0737	61.0574	61.041	61.0245	61.0079	610.814	305.205	335840	49.3882	0.518735	0.0898254	61.1692	622633	2485.22	1.72277e+06	1.28096e+06	621962	73.474	9704.21
2.87	2.87	0	135	0	135	0	500	1	400	0	1500000	0	0.0074	0.0074	1	0.0074	0.01	0.5	0.449913	4000	1038	0	0	1038	2.84384	61.1692	61.1536	61.1378	61.1219	61.106	61.0899	61.0737	61.0574	61.041	61.0245	610.975	305.287	335839	49.388	0.51873	0.0898491	61.1848	622694	2485.21	1.72525e+06	1.27847e+06	622023	73.5002	9693.33
2.87	2.87	0	135	0	135	0	500	1	400	0	1500000	0	0.0074	0.0074	1	0.0074	0.01	0.5	0.449924	4000	1039	0	0	1039	2.84658	61.1848	61.1692	61.1536	61.1378	61.1219	61.106	61.0899	61.0737	61.0574	61.041	611.135	305.368	335837	49.3877	0.518726	0.0898727	61.2002	622755	2485.19	1.72774e+06	1.27599e+06	622084	73.5263	9682.56
2.87	2.87	0	135	0	135	0	500	1	400	0	1500000	0	0.0074	0.0074	1	0.0074	0.01	0.5	0.449936	4000	1040	0	0	1040	2.84932	61.2002	61.1848	61.1692	61.1536	61.1378	61.1219	61.106	61.0899	61.0737	61.0574	611.294	305.449	335836	49.3875	0.518722	0.0898961	61.2156	622816	2485.18	1.73022e+06	1.2735e+06	622145	73.5523	9671.87
2.87	2.87	0	135	0	135	0	500	1	400	0	1500000	0	0.0074	0.0074	1	0.0074	0.01	0.5	0.449948	4000	1041	0	0	1041	2.85205	61.2156	61.2002	61.1848	61.1692	61.1536	61.1378	61.1219	61.106	61.0899	61.0737	611.453	305.529	335834	49.3873	0.518718	0.0899194	61.2308	622878	2485.17	1.73271e+06	1.27102e+06	622206	73.5783	9661.29
2.87	2.87	0	135	0	135	0	500	1	400	0	1500000	0	0.0074	0.0074	1	0.0074	0.01	0.5	0.44996	4000	1042	0	0	1042	2.85479	61.2308	61.2156	61.2002	61.1848	61.1692	61.1536	61.1378	61.1219	61.106	61.0899	611.61	305.609	335832	49.3871	0.518714	0.0899425	61.246	622939	2485.16	1.73519e+06	1.26853e+06	622267	73.6043	9650.8
2.87	2.87	0	135	0	135	0	500	1	400	0	1500000	0	0.0074	0.0074	1	0.0074	0.01	0.5	0.449971	4000	1043	0	0	1043	2.85753	61.246	61.2308	61.2156	61.2002	61.1848	61.1692	61.1536	61.1378	61.1219	61.106	611.766	305.688	335831	49.3868	0.51871	0.0899654	61.261	623000	2485.15	1.73768e+06	1.26605e+06	622328	73.6302	9640.4
2.87	2.87	0	135	0	135	0	500	1	400	0	1500000	0	0.0074	0.0074	1	0.0074	0.01	0.5	0.449983	4000	1044	0	0	1044	2.86027	61.261	61.246	61.2308	61.2156	61.2002	61.1848	61.1692	61.1536	61.1378	61.1219	611.921	305.767	335829	49.3866	0.518706	0.0899882	61.276	623061	2485.14	1.74016e+06	1.26356e+06	622389	73.656	9630.1
2.87	2.87	0	135	0	135	0	500	1	400	0	1500000	0	0.0074	0.0074	1	0.0074	0.01	0.5	0.449994	4000	1045	0	0	1045	2.86301	61.276	61.261	61.246	61.2308	61.2156	61.2002	61.1848	61.1692	61.1536	61.1378	612.075	305.846	335828	49.3864	0.518702	0.0900109	61.2908	623123	2485.13	1.74265e+06	1.26107e+06	622450	73.6818	9619.88
2.87	2.87	0	135	0	135	0	500	1	400	0	1500000	0	0.0074	0.0074	1	0.0074	0.01	0.5	0.450005	4000	1046	0	0	1046	2.86575	61.2908	61.276	61.261	61.246	61.2308	61.2156	61.2002	61.1848	61.1692	61.1536	612.228	305.923	335826	49.3861	0.518698	0.0900334	61.3056	623184	2485.11	1.74513e+06	1.25859e+06	622511	73.7075	9609.76
2.87	2.87	0	135	0	135	0	500	1	400	0	1500000	0	0.0074	0.0074	1	0.0074	0.01	0.5	0.450017	4000	1047	0	0	1047	2.86849	61.3056	61.2908	61.276	61.261	61.246	61.2308	61.2156	61.2002	61.1848	61.1692	612.38	306.001	335825	49.3859	0.518694	0.0900558	61.3202	623245	2485.1	1.74762e+06	1.2561e+06	622573	73.7332	9599.73
2.87	2.87	0	135	0	135	0	500	1	400	0	1500000	0	0.0074	0.0074	1	0.0074	0.01	0.5	0.450028	4000	1048	0	0	1048	2.87123	61.3202	61.3056	61.2908	61.276	61.261	61.246	61.2308	61.2156	61.2002	61.1848	612.531	306.077	335823	49.3857	0.51869	0.090078	61.3348	623307	2485.09	1.7501e+06	1.25362e+06	622634	73.7588	9589.79
2.87	2.87	0	135	0	135	0	500	1	400	0	1500000	0	0.0074	0.0074	1	0.0074	0.01	0.5	0.450039	4000	1049	0	0	1049	2.87397	61.3348	61.3202	61.3056	61.2908	61.276	61.261	61.246	61.2308	61.2156	61.2002	612.681	306.154	335822	49.3855	0.518686	0.0901	61.3493	623368	2485.08	1.75259e+06	1.25113e+06	622695	73.7843	9579.94
2.87	2.87	0	135	0	135	0	500	1	400	0	1500000	0	0.0074	0.0074	1	0.0074	0.01	0.5	0.45005	4000	1050	0	0	1050	2.87671	61.3493	61.3348	61.3202	61.3056	61.2908	61.276	61.261	61.246	61.2308	61.2156	612.83	306.229	335820	49.3853	0.518682	0.0901219	61.3636	623429	2485.07	1.75507e+06	1.24865e+06	622756	73.8098	9570.18
2.87	2.87	0	135	0	135	0	500	1	400	0	1500000	0	0.0074	0.0074	1	0.0074	0.01	0.5	0.450061	4000	1051	0	0	1051	2.87945	61.3636	61.3493	61.3348	61.3202	61.3056	61.2908	61.276	61.261	61.246	61.2308	612.978	306.305	335819	49.385	0.518678	0.0901437	61.3779	623491	2485.06	1.75756e+06	1.24616e+06	622817	73.8353	9560.5
2.87	2.87	0	135	0	135	0	500	1	400	0	1500000	0	0.0074	0.0074	1	0.0074	0.01	0.5	0.450072	4000	1052	0	0	1052	2.88219	61.3779	61.3636	61.3493	61.3348	61.3202	61.3056	61.2908	61.276	61.261	61.246	613.125	306.379	335817	49.3848	0.518675	0.0901653	61.3921	623552	2485.05	1.76004e+06	1.24368e+06	622879	73.8607	9550.92
2.87	2.87	0	135	0	135	0	500	1	400	0	1500000	0	0.0074	0.0074	1	0.0074	0.01	0.5	0.450083	4000	1053	0	0	1053	2.88493	61.3921	61.3779	61.3636	61.3493	61.3348	61.3202	61.3056	61.2908	61.276	61.261	613.271	306.454	335816	49.3846	0.518671	0.0901868	61.4061	623613	2485.04	1.76253e+06	1.24119e+06	622940	73.886	9541.42
2.87	2.87	0	135	0	135	0	500	1	400	0	1500000	0	0.0074	0.0074	1	0.0074	0.01	0.5	0.450093	4000	1054	0	0	1054	2.88767	61.4061	61.3921	61.3779	61.3636	61.3493	61.3348	61.3202	61.3056	61.2908	61.276	613.416	306.527	335814	49.3844	0.518667	0.0902082	61.4201	623675	2485.03	1.76501e+06	1.23871e+06	623001	73.9113	9532
2.87	2.87	0	135	0	135	0	500	1	400	0	1500000	0	0.0074	0.0074	1	0.0074	0.01	0.5	0.450104	4000	1055	0	0	1055	2.89041	61.4201	61.4061	61.3921	61.3779	61.3636	61.3493	61.3348	61.3202	61.3056	61.2908	613.561	306.601	335813	49.3842	0.518664	0.0902294	61.434	623736	2485.02	1.7675e+06	1.23622e+06	623062	73.9365	9522.67
2.87	2.87	0	135	0	135	0	500	1	400	0	1500000	0	0.0074	0.0074	1	0.0074	0.01	0.5	0.450114	4000	1056	0	0	1056	2.89315	61.434	61.4201	61.4061	61.3921	61.3779	61.3636	61.3493	61.3348	61.3202	61.3056	613.704	306.674	335811	49.384	0.51866	0.0902504	61.4478	623798	2485	1.76998e+06	1.23374e+06	623124	73.9617	9513.42
2.87	2.87	0	135	0	135	0	500	1	400	0	1500000	0	0.0074	0.0074	1	0.0074	0.01	0.5	0.450125	4000	1057	0	0	1057	2.89589	61.4478	61.434	61.4201	61.4061	61.3921	61.3779	61.3636	61.3493	61.3348	61.3202	613.846	306.746	335810	49.3837	0.518656	0.0902713	61.4615	623859	2484.99	1.77247e+06	1.23125e+06	623185	73.9868	9504.26
2.87	2.87	0	135	0	135	0	500	1	400	0	1500000	0	0.0074	0.0074	1	0.0074	0.01	0.5	0.450135	4000	1058	0	0	1058	2.89863	61.4615	61.4478	61.434	61.4201	61.4061	61.3921	61.3779	61.3636	61.3493	61.3348	613.987	306.818	335808	49.3835	0.518653	0.0902921	61.4751	623921	2484.98	1.77495e+06	1.22877e+06	623246	74.0119	9495.17
2.87	2.87	0	135	0	135	0	500	1	400	0	1500000	0	0.0074	0.0074	1	0.0074	0.01	0.5	0.450146	4000	1059	0	0	1059	2.90137	61.4751	61.4615	61.4478	61.434	61.4201	61.4061	61.3921	61.3779	61.3636	61.3493	614.127	306.889	335807	49.3833	0.518649	0.0903127	61.4886	623982	2484.97	1.77744e+06	1.22628e+06	623308	74.0369	9486.17
2.87	2.87	0	135	0	135	0	500	1	400	0	1500000	0	0.0074	0.0074	1	0.0074	0.01	0.5	0.450156	4000	1060	0	0	1060	2.90411	61.4886	61.4751	61.4615	61.4478	61.434	61.4201	61.4061	61.3921	61.3779	61.3636	614.267	306.96	335806	49.3831	0.518646	0.0903332	61.502	624044	2484.96	1.77992e+06	1.2238e+06	623369	74.0618	9477.26
2.87	2.87	0	135	0	135	0	500	1	400	0	1500000	0	0.0074	0.0074	1	0.0074	0.01	0.5	0.450166	4000	1061	0	0	1061	2.90685	61.502	61.4886	61.4751	61.4615	61.4478	61.434	61.4201	61.4061	61.3921	61.3779	614.405	307.03	335804	49.3829	0.518642	0.0903535	61.5153	624105	2484.95	1.78241e+06	1.22131e+06	623430	74.0867	9468.42
2.87	2.87	0	135	0	135	0	500	1	400	0	1500000	0	0.0074	0.0074	1	0.0074	0.01	0.5	0.450176	4000	1062	0	0	1062	2.90959	61.5153	61.502	61.4886	61.4751	61.4615	61.4478	61.434	61.4201	61.4061	61.3921	614.542	307.1	335803	49.3827	0.518639	0.0903737	61.5285	624167	2484.94	1.78489e+06	1.21883e+06	623492	74.1116	9459.66
2.87	2.87	0	135	0	135	0	500	1	400	0	1500000	0	0.0074	0.0074	1	0.0074	0.01	0.5	0.450186	4000	1063	0	0	1063	2.91233	61.5285	61.5153	61.502	61.4886	61.4751	61.4615	61.4478	61.434	61.4201	61.4061	614.679	307.169	335801	49.3825	0.518636	0.0903938	61.5417	624228	2484.93	1.78738e+06	1.21634e+06	623553	74.1364	9450.98
2.87	2.87	0	135	0	135	0	500	1	400	0	1500000	0	0.0074	0.0074	1	0.0074	0.01	0.5	0.450196	4000	1064	0	0	1064	2.91507	61.5417	61.5285	61.5153	61.502	61.4886	61.4751	61.4615	61.4478	61.434	61.4201	614.814	307.238	335800	49.3823	0.518632	0.0904137	61.5547	624290	2484.92	1.78986e+06	1.21386e+06	623614	74.1611	9442.38
2.87	2.87	0	135	0	135	0	500	1	400	0	1500000	0	0.0074	0.0074	1	0.0074	0.01	0.5	0.450206	4000	1065	0	0	1065	2.91781	61.5547	61.5417	61.5285	61.5153	61.502	61.4886	61.4751	61.4615	61.4478	61.434	614.949	307.307	335799	49.3821	0.518629	0.0904335	61.5677	624351	2484.91	1.79235e+06	1.21137e+06	623676	74.1858	9433.86
2.87	2.87	0	135	0	135	0	500	1	400	0	1500000	0	0.0074	0.0074	1	0.0074	0.01	0.5	0.450216	4000	1066	0	0	1066	2.92055	61.5677	61.5547	61.5417	61.5285	61.5153	61.502	61.4886	61.4751	61.4615	61.4478	615.083	307.375	335797	49.3819	0.518626	0.0904532	61.5805	624413	2484.9	1.79483e+06	1.20889e+06	623737	74.2105	9425.41
2.87	2.87	0	135	0	135	0	500	1	400	0	1500000	0	0.0074	0.0074	1	0.0074	0.01	0.5	0.450226	4000	1067	0	0	1067	2.92329	61.5805	61.5677	61.5547	61.5417	61.5285	61.5153	61.502	61.4886	61.4751	61.4615	615.215	307.442	335796	49.3817	0.518623	0.0904727	61.5933	624475	2484.89	1.79732e+06	1.2064e+06	623799	74.235	9417.04
2.87	2.87	0	135	0	135	0	500	1	400	0	1500000	0	0.0074	0.0074	1	0.0074	0.01	0.5	0.450235	4000	1068	0	0	1068	2.92603	61.5933	61.5805	61.5677	61.5547	61.5417	61.5285	61.5153	61.502	61.4886	61.4751	615.347	307.509	335794	49.3815	0.518619	0.0904921	61.606	624536	2484.88	1.7998e+06	1.20392e+06	623860	74.2596	9408.74
2.87	2.87	0	135	0	135	0	500	1	400	0	1500000	0	0.0074	0.0074	1	0.0074	0.01	0.5	0.450245	4000	1069	0	0	1069	2.92877	61.606	61.5933	61.5805	61.5677	61.5547	61.5417	61.5285	61.5153	61.502	61.4886	615.478	307.576	335793	49.3813	0.518616	0.0905114	61.6186	624598	2484.87	1.80229e+06	1.20144e+06	623922	74.2841	9400.53
2.87	2.87	0	135	0	135	0	500	1	400	0	1500000	0	0.0074	0.0074	1	0.0074	0.01	0.5	0.450254	4000	1070	0	0	1070	2.93151	61.6186	61.606	61.5933	61.5805	61.5677	61.5547	61.5417	61.5285	61.5153	61.502	615.608	307.642	335792	49.3811	0.518613	0.0905305	61.6311	624659	2484.86	1.80477e+06	1.19895e+06	623983	74.3085	9392.38
2.87	2.87	0	135	0	135	0	500	1	400	0	1500000	0	0.0074	0.0074	1	0.0074	0.01	0.5	0.450264	4000	1071	0	0	1071	2.93425	61.6311	61.6186	61.606	61.5933	61.5805	61.5677	61.5547	61.5417	61.5285	61.5153	615.737	307.708	335790	49.3809	0.51861	0.0905495	61.6435	624721	2484.85	1.80726e+06	1.19647e+06	624045	74.3329	9384.31
2.87	2.87	0	135	0	135	0	500	1	400	0	1500000	0	0.0074	0.0074	1	0.0074	0.01	0.5	0.450273	4000	1072	0	0	1072	2.93699	61.6435	61.6311	61.6186	61.606	61.5933	61.5805	61.5677	61.5547	61.5417	61.5285	615.865	307.773	335789	49.3807	0.518607	0.0905683	61.6558	624783	2484.84	1.80974e+06	1.19398e+06	624106	74.3572	9376.31
2.87	2.87	0	135	0	135	0	500	1	400	0	1500000	0	0.0074	0.0074	1	0.0074	0.01	0.5	0.450283	4000	1073	0	0	1073	2.93973	61.6558	61.6435	61.6311	61.6186	61.606	61.5933	61.5805	61.5677	61.5547	61.5417	615.993	307.838	335788	49.3805	0.518604	0.090587	61.6681	624844	2484.83	1.81223e+06	1.1915e+06	624168	74.3815	9368.39
2.87	2.87	0	135	0	135	0	500	1	400	0	1500000	0	0.0074	0.0074	1	0.0074	0.01	0.5	0.450292	4000	1074	0	0	1074	2.94247	61.6681	61.6558	61.6435	61.6311	61.6186	61.606	61.5933	61.5805	61.5677	61.5547	616.119	307.902	335786	49.3803	0.518601	0.0906056	61.6802	624906	2484.82	1.81471e+06	1.18901e+06	624229	74.4057	9360.53
2.87	2.87	0	135	0	135	0	500	1	400	0	1500000	0	0.0074	0.0074	1	0.0074	0.01	0.5	0.450301	4000	1075	0	0	1075	2.94521	61.6802	61.6681	61.6558	61.6435	61.6311	61.6186	61.606	61.5933	61.5805	61.5677	616.245	307.966	335785	49.3801	0.518598	0.0906241	61.6923	624968	2484.81	1.8172e+06	1.18653e+06	624291	74.4299	9352.75
2.87	2.87	0	135	0	135	0	500	1	400	0	1500000	0	0.0074	0.0074	1	0.0074	0.01	0.5	0.45031	4000	1076	0	0	1076	2.94795	61.6923	61.6802	61.6681	61.6558	61.6435	61.6311	61.6186	61.606	61.5933	61.5805	616.369	308.029	335784	49.3799	0.518595	0.0906424	61.7043	625029	2484.8	1.81968e+06	1.18404e+06	624352	74.454	9345.04
2.87	2.87	0	135	0	135	0	500	1	400	0	1500000	0	0.0074	0.0074	1	0.0074	0.01	0.5	0.450319	4000	1077	0	0	1077	2.95068	61.7043	61.6923	61.6802	61.6681	61.6558	61.6435	61.6311	61.6186	61.606	61.5933	616.493	308.092	335782	49.3797	0.518592	0.0906606	61.7162	625091	2484.79	1.82216e+06	1.18156e+06	624414	74.478	9337.39
2.87	2.87	0	135	0	135	0	500	1	400	0	1500000	0	0.0074	0.0074	1	0.0074	0.01	0.5	0.450328	4000	1078	0	0	1078	2.95342	61.7162	61.7043	61.6923	61.6802	61.6681	61.6558	61.6435	61.6311	61.6186	61.606	616.616	308.155	335781	49.3795	0.518589	0.0906787	61.728	625153	2484.78	1.82465e+06	1.17907e+06	624476	74.5021	9329.82
2.87	2.87	0	135	0	135	0	500	1	400	0	1500000	0	0.0074	0.0074	1	0.0074	0.01	0.5	0.450337	4000	1079	0	0	1079	2.95616	61.728	61.7162	61.7043	61.6923	61.6802	61.6681	61.6558	61.6435	61.6311	61.6186	616.738	308.217	335780	49.3793	0.518586	0.0906966	61.7397	625215	2484.77	1.82713e+06	1.17659e+06	624537	74.526	9322.32
2.87	2.87	0	135	0	135	0	500	1	400	0	1500000	0	0.0074	0.0074	1	0.0074	0.01	0.5	0.450346	4000	1080	0	0	1080	2.9589	61.7397	61.728	61.7162	61.7043	61.6923	61.6802	61.6681	61.6558	61.6435	61.6311	616.859	308.279	335778	49.3791	0.518583	0.0907144	61.7513	625276	2484.76	1.82962e+06	1.1741e+06	624599	74.55	9314.88
2.87	2.87	0	135	0	135	0	500	1	400	0	1500000	0	0.0074	0.0074	1	0.0074	0.01	0.5	0.450355	4000	1081	0	0	1081	2.96164	61.7513	61.7397	61.728	61.7162	61.7043	61.6923	61.6802	61.6681	61.6558	61.6435	616.979	308.34	335777	49.3789	0.518581	0.0907321	61.7629	625338	2484.75	1.8321e+06	1.17162e+06	624660	74.5738	9307.51
2.87	2.87	0	135	0	135	0	500	1	400	0	1500000	0	0.0074	0.0074	1	0.0074	0.01	0.5	0.450363	4000	1082	0	0	1082	2.96438	61.7629	61.7513	61.7397	61.728	61.7162	61.7043	61.6923	61.6802	61.6681	61.6558	617.099	308.401	335776	49.3787	0.518578	0.0907497	61.7744	625400	2484.74	1.83459e+06	1.16913e+06	624722	74.5976	9300.21
2.87	2.87	0	135	0	135	0	500	1	400	0	1500000	0	0.0074	0.0074	1	0.0074	0.01	0.5	0.450372	4000	1083	0	0	1083	2.96712	61.7744	61.7629	61.7513	61.7397	61.728	61.7162	61.7043	61.6923	61.6802	61.6681	617.217	308.461	335775	49.3785	0.518575	0.0907671	61.7858	625462	2484.73	1.83707e+06	1.16665e+06	624784	74.6214	9292.98
2.87	2.87	0	135	0	135	0	500	1	400	0	1500000	0	0.0074	0.0074	1	0.0074	0.01	0.5	0.450381	4000	1084	0	0	1084	2.96986	61.7858	61.7744	61.7629	61.7513	61.7397	61.728	61.7162	61.7043	61.6923	61.6802	617.335	308.521	335773	49.3783	0.518572	0.0907844	61.7971	625524	2484.72	1.83956e+06	1.16416e+06	624845	74.6451	9285.81
2.87	2.87	0	135	0	135	0	500	1	400	0	1500000	0	0.0074	0.0074	1	0.0074	0.01	0.5	0.450389	4000	1085	0	0	1085	2.9726	61.7971	61.7858	61.7744	61.7629	61.7513	61.7397	61.728	61.7162	61.7043	61.6923	617.452	308.58	335772	49.3782	0.51857	0.0908016	61.8083	625585	2484.71	1.84204e+06	1.16168e+06	624907	74.6688	9278.71
2.87	2.87	0	135	0	135	0	500	1	400	0	1500000	0	0.0074	0.0074	1	0.0074	0.01	0.5	0.450398	4000	1086	0	0	1086	2.97534	61.8083	61.7971	61.7858	61.7744	61.7629	61.7513	61.7397	61.728	61.7162	61.7043	617.568	308.639	335771	49.378	0.518567	0.0908187	61.8194	625647	2484.7	1.84453e+06	1.15919e+06	624969	74.6924	9271.67
2.87	2.87	0	135	0	135	0	500	1	400	0	1500000	0	0.0074	0.0074	1	0.0074	0.01	0.5	0.450406	4000	1087	0	0	1087	2.97808	61.8194	61.8083	61.7971	61.7858	61.7744	61.7629	61.7513	61.7397	61.728	61.7162	617.683	308.698	335769	49.3778	0.518564	0.0908356	61.8305	625709	2484.69	1.84701e+06	1.15671e+06	625030	74.716	9264.69
2.87	2.87	0	135	0	135	0	500	1	400	0	1500000	0	0.0074	0.0074	1	0.0074	0.01	0.5	0.450414	4000	1088	0	0	1088	2.98082	61.8305	61.8194	61.8083	61.7971	61.7858	61.7744	61.7629	61.7513	61.7397	61.728	617.797	308.756	335768	49.3776	0.518562	0.0908524	61.8415	625771	2484.69	1.8495e+06	1.15422e+06	625092	74.7395	9257.78
2.87	2.87	0	135	0	135	0	500	1	400	0	1500000	0	0.0074	0.0074	1	0.0074	0.01	0.5	0.450423	4000	1089	0	0	1089	2.98356	61.8415	61.8305	61.8194	61.8083	61.7971	61.7858	61.7744	61.7629	61.7513	61.7397	617.911	308.814	335767	49.3774	0.518559	0.0908691	61.8524	625833	2484.68	1.85198e+06	1.15174e+06	625154	74.763	9250.93
2.87	2.87	0	135	0	135	0	500	1	400	0	1500000	0	0.0074	0.0074	1	0.0074	0.01	0.5	0.450431	4000	1090	0	0	1090	2.9863	61.8524	61.8415	61.8305	61.8194	61.8083	61.7971	61.7858	61.7744	61.7629	61.7513	618.024	308.871	335766	49.3772	0.518557	0.0908857	61.8632	625895	2484.67	1.85447e+06	1.14926e+06	625216	74.7864	9244.15
2.87	2.87	0	135	0	135	0	500	1	400	0	1500000	0	0.0074	0.0074	1	0.0074	0.01	0.5	0.450439	4000	1091	0	0	1091	2.98904	61.8632	61.8524	61.8415	61.8305	61.8194	61.8083	61.7971	61.7858	61.7744	61.7629	618.135	308.928	335765	49.3771	0.518554	0.0909021	61.874	625956	2484.66	1.85695e+06	1.14677e+06	625277	74.8098	9237.42
2.87	2.87	0	135	0	135	0	500	1	400	0	1500000	0	0.0074	0.0074	1	0.0074	0.01	0.5	0.450447	4000	1092	0	0	1092	2.99178	61.874	61.8632	61.8524	61.8415	61.8305	61.8194	61.8083	61.7971	61.7858	61.7744	618.247	308.985	335763	49.3769	0.518552	0.0909185	61.8846	626018	2484.65	1.85944e+06	1.14429e+06	625339	74.8331	9230.76
2.87	2.87	0	135	0	135	0	500	1	400	0	1500000	0	0.0074	0.0074	1	0.0074	0.01	0.5	0.450455	4000	1093	0	0	1093	2.99452	61.8846	61.874	61.8632	61.8524	61.8415	61.8305	61.8194	61.8083	61.7971	61.7858	618.357	309.041	335762	49.3767	0.518549	0.0909347	61.8952	626080	2484.64	1.86192e+06	1.1418e+06	625401	74.8564	9224.16
2.87	2.87	0	135	0	135	0	500	1	400	0	1500000	0	0.0074	0.0074	1	0.0074	0.01	0.5	0.450463	4000	1094	0	0	1094	2.99726	61.8952	61.8846	61.874	61.8632	61.8524	61.8415	61.8305	61.8194	61.8083	61.7971	618.466	309.097	335761	49.3765	0.518547	0.0909508	61.9057	626142	2484.63	1.8644e+06	1.13932e+06	625463	74.8796	9217.62
2.87	2.87	0	135	0	135	0	500	1	400	0	1500000	0	0.0074	0.0074	1	0.0074	0.01	0.5	0.450471	4000	1095	0	1500000	1095	3	61.9057	61.8952	61.8846	61.874	61.8632	61.8524	61.8415	61.8305	61.8194	61.8083	618.575	309.152	335760	49.3764	0.518544	0.0909668	61.9161	626204	2484.62	1.86689e+06	2.63683e+06	625525	74.9028	9211.14
2.87	2.87	0	135	0	135	0	500	1	400	0	1500000	0	0.0074	0.0074	1	0.0074	0.01	0.5	0.450479	4000	1096	0	0	1096	3.00274	61.9161	61.9057	61.8952	61.8846	61.874	61.8632	61.8524	61.8415	61.8305	61.8194	618.683	309.207	335759	49.3762	0.518542	0.0909826	61.9265	626266	2484.61	1.86937e+06	2.63435e+06	625586	74.926	9204.71
2.87	2.87	0	135	0	135	0	500	1	400	0	1500000	0	0.0074	0.0074	1	0.0074	0.01	0.5	0.450487	4000	1097	0	0	1097	3.00548	61.9265	61.9161	61.9057	61.8952	61.8846	61.874	61.8632	61.8524	61.8415	61.8305	618.79	309.262	335757	49.376	0.518539	0.0909984	61.9368	626328	2484.6	1.87186e+06	2.63186e+06	625648	74.9491	9198.35
2.87	2.87	0	135	0	135	0	500	1	400	0	1500000	0	0.0074	0.0074	1	0.0074	0.01	0.5	0.450494	4000	1098	0	0	1098	3.00822	61.9368	61.9265	61.9161	61.9057	61.8952	61.8846	61.874	61.8632	61.8524	61.8415	618.896	309.316	335756	49.3758	0.518537	0.091014	61.947	626390	2484.6	1.87434e+06	2.62938e+06	625710	74.9721	9192.05
2.87	2.87	0	135	0	135	0	500	1	400	0	1500000	0	0.0074	0.0074	1	0.0074	0.01	0.5	0.450502	4000	1099	0	0	1099	3.01096	61.947	61.9368	61.9265	61.9161	61.9057	61.8952	61.8846	61.874	61.8632	61.8524	619.001	309.369	335755	49.3757	0.518535	0.0910295	61.9571	626452	2484.59	1.87683e+06	2.62689e+06	625772	74.9951	9185.8
2.87	2.87	0	135	0	135	0	500	1	400	0	1500000	0	0.0074	0.0074	1	0.0074	0.01	0.5	0.45051	4000	1100	0	0	1100	3.0137	61.9571	61.947	61.9368	61.9265	61.9161	61.9057	61.8952	61.8846	61.874	61.8632	619.106	309.423	335754	49.3755	0.518532	0.0910449	61.9671	626514	2484.58	1.87931e+06	2.62441e+06	625834	75.018	9179.61
2.87	2.87	0	135	0	135	0	500	1	400	0	1500000	0	0.0074	0.0074	1	0.0074	0.01	0.5	0.450517	4000	1101	0	0	1101	3.01644	61.9671	61.9571	61.947	61.9368	61.9265	61.9161	61.9057	61.8952	61.8846	61.874	619.21	309.476	335753	49.3753	0.51853	0.0910602	61.9771	626576	2484.57	1.8818e+06	2.62192e+06	625896	75.0409	9173.47
2.87	2.87	0	135	0	135	0	500	1	400	0	1500000	0	0.0074	0.0074	1	0.0074	0.01	0.5	0.450525	4000	1102	0	0	1102	3.01918	61.9771	61.9671	61.9571	61.947	61.9368	61.9265	61.9161	61.9057	61.8952	61.8846	619.313	309.528	335752	49.3751	0.518528	0.0910753	61.987	626638	2484.56	1.88428e+06	2.61944e+06	625957	75.0638	9167.4
2.87	2.87	0	135	0	135	0	500	1	400	0	1500000	0	0.0074	0.0074	1	0.0074	0.01	0.5	0.450532	4000	1103	0	0	1103	3.02192	61.987	61.9771	61.9671	61.9571	61.947	61.9368	61.9265	61.9161	61.9057	61.8952	619.416	309.58	335750	49.375	0.518526	0.0910904	61.9968	626700	2484.55	1.88677e+06	2.61696e+06	626019	75.0866	9161.37
2.87	2.87	0	135	0	135	0	500	1	400	0	1500000	0	0.0074	0.0074	1	0.0074	0.01	0.5	0.450539	4000	1104	0	0	1104	3.02466	61.9968	61.987	61.9771	61.9671	61.9571	61.947	61.9368	61.9265	61.9161	61.9057	619.517	309.632	335749	49.3748	0.518523	0.0911053	62.0066	626762	2484.54	1.88925e+06	2.61447e+06	626081	75.1094	9155.41
2.87	2.87	0	135	0	135	0	500	1	400	0	1500000	0	0.0074	0.0074	1	0.0074	0.01	0.5	0.450547	4000	1105	0	0	1105	3.0274	62.0066	61.9968	61.987	61.9771	61.9671	61.9571	61.947	61.9368	61.9265	61.9161	619.618	309.683	335748	49.3746	0.518521	0.0911202	62.0162	626824	2484.54	1.89174e+06	2.61199e+06	626143	75.1321	9149.49
2.87	2.87	0	135	0	135	0	500	1	400	0	1500000	0	0.0074	0.0074	1	0.0074	0.01	0.5	0.450554	4000	1106	0	0	1106	3.03014	62.0162	62.0066	61.9968	61.987	61.9771	61.9671	61.9571	61.947	61.9368	61.9265	619.718	309.734	335747	49.3745	0.518519	0.0911349	62.0258	626886	2484.53	1.89422e+06	2.6095e+06	626205	75.1548	9143.64
2.87	2.87	0	135	0	135	0	500	1	400	0	1500000	0	0.0074	0.0074	1	0.0074	0.01	0.5	0.450561	4000	1107	0	0	1107	3.03288	62.0258	62.0162	62.0066	61.9968	61.987	61.9771	61.9671	61.9571	61.947	61.9368	619.818	309.785	335746	49.3743	0.518517	0.0911495	62.0354	626948	2484.52	1.8967e+06	2.60702e+06	626267	75.1774	9137.83
2.87	2.87	0	135	0	135	0	500	1	400	0	1500000	0	0.0074	0.0074	1	0.0074	0.01	0.5	0.450568	4000	1108	0	0	1108	3.03562	62.0354	62.0258	62.0162	62.0066	61.9968	61.987	61.9771	61.9671	61.9571	61.947	619.916	309.835	335745	49.3742	0.518515	0.091164	62.0448	627010	2484.51	1.89919e+06	2.60453e+06	626329	75.2	9132.08
2.87	2.87	0	135	0	135	0	500	1	400	0	1500000	0	0.0074	0.0074	1	0.0074	0.01	0.5	0.450575	4000	1109	0	0	1109	3.03836	62.0448	62.0354	62.0258	62.0162	62.0066	61.9968	61.987	61.9771	61.9671	61.9571	620.014	309.885	335744	49.374	0.518513	0.0911784	62.0542	627072	2484.5	1.90167e+06	2.60205e+06	626391	75.2225	9126.38
2.87	2.87	0	135	0	135	0	500	1	400	0	1500000	0	0.0074	0.0074	1	0.0074	0.01	0.5	0.450582	4000	1110	0	0	1110	3.0411	62.0542	62.0448	62.0354	62.0258	62.0162	62.0066	61.9968	61.987	61.9771	61.9671	620.111	309.935	335743	49.3738	0.518511	0.0911927	62.0635	627134	2484.49	1.90416e+06	2.59956e+06	626453	75.245	9120.74
2.87	2.87	0	135	0	135	0	500	1	400	0	1500000	0	0.0074	0.0074	1	0.0074	0.01	0.5	0.450589	4000	1111	0	0	1111	3.04384	62.0635	62.0542	62.0448	62.0354	62.0258	62.0162	62.0066	61.9968	61.987	61.9771	620.207	309.984	335741	49.3737	0.518509	0.0912068	62.0728	627196	2484.49	1.90664e+06	2.59708e+06	626515	75.2674	9115.14
2.87	2.87	0	135	0	135	0	500	1	400	0	1500000	0	0.0074	0.0074	1	0.0074	0.01	0.5	0.450596	4000	1112	0	0	1112	3.04658	62.0728	62.0635	62.0542	62.0448	62.0354	62.0258	62.0162	62.0066	61.9968	61.987	620.303	310.032	335740	49.3735	0.518507	0.0912209	62.0819	627258	2484.48	1.90913e+06	2.59459e+06	626577	75.2898	9109.6
2.87	2.87	0	135	0	135	0	500	1	400	0	1500000	0	0.0074	0.0074	1	0.0074	0.01	0.5	0.450603	4000	1113	0	0	1113	3.04932	62.0819	62.0728	62.0635	62.0542	62.0448	62.0354	62.0258	62.0162	62.0066	61.9968	620.398	310.081	335739	49.3733	0.518505	0.0912349	62.091	627320	2484.47	1.91161e+06	2.59211e+06	626639	75.3121	9104.11
2.87	2.87	0	135	0	135	0	500	1	400	0	1500000	0	0.0074	0.0074	1	0.0074	0.01	0.5	0.45061	4000	1114	0	0	1114	3.05205	62.091	62.0819	62.0728	62.0635	62.0542	62.0448	62.0354	62.0258	62.0162	62.0066	620.492	310.129	335738	49.3732	0.518503	0.0912487	62.1001	627382	2484.46	1.9141e+06	2.58963e+06	626701	75.3344	9098.67
2.87	2.87	0	135	0	135	0	500	1	400	0	1500000	0	0.0074	0.0074	1	0.0074	0.01	0.5	0.450617	4000	1115	0	0	1115	3.05479	62.1001	62.091	62.0819	62.0728	62.0635	62.0542	62.0448	62.0354	62.0258	62.0162	620.586	310.176	335737	49.373	0.518501	0.0912625	62.109	627444	2484.45	1.91658e+06	2.58714e+06	626763	75.3567	9093.28
2.87	2.87	0	135	0	135	0	500	1	400	0	1500000	0	0.0074	0.0074	1	0.0074	0.01	0.5	0.450623	4000	1116	0	0	1116	3.05753	62.109	62.1001	62.091	62.0819	62.0728	62.0635	62.0542	62.0448	62.0354	62.0258	620.679	310.224	335736	49.3729	0.518499	0.0912761	62.1179	627507	2484.45	1.91906e+06	2.58466e+06	626825	75.3789	9087.94
2.87	2.87	0	135	0	135	0	500	1	400	0	1500000	0	0.0074	0.0074	1	0.0074	0.01	0.5	0.45063	4000	1117	0	0	1117	3.06027	62.1179	62.109	62.1001	62.091	62.0819	62.0728	62.0635	62.0542	62.0448	62.0354	620.771	310.271	335735	49.3727	0.518497	0.0912897	62.1267	627569	2484.44	1.92155e+06	2.58217e+06	626887	75.4011	9082.64
2.87	2.87	0	135	0	135	0	500	1	400	0	1500000	0	0.0074	0.0074	1	0.0074	0.01	0.5	0.450637	4000	1118	0	0	1118	3.06301	62.1267	62.1179	62.109	62.1001	62.091	62.0819	62.0728	62.0635	62.0542	62.0448	620.862	310.317	335734	49.3726	0.518495	0.0913031	62.1355	627631	2484.43	1.92403e+06	2.57969e+06	626949	75.4232	9077.4
2.87	2.87	0	135	0	135	0	500	1	400	0	1500000	0	0.0074	0.0074	1	0.0074	0.01	0.5	0.450643	4000	1119	0	0	1119	3.06575	62.1355	62.1267	62.1179	62.109	62.1001	62.091	62.0819	62.0728	62.0635	62.0542	620.953	310.363	335733	49.3724	0.518493	0.0913164	62.1442	627693	2484.42	1.92652e+06	2.5772e+06	627011	75.4453	9072.21
2.87	2.87	0	135	0	135	0	500	1	400	0	1500000	0	0.0074	0.0074	1	0.0074	0.01	0.5	0.45065	4000	1120	0	0	1120	3.06849	62.1442	62.1355	62.1267	62.1179	62.109	62.1001	62.091	62.0819	62.0728	62.0635	621.043	310.409	335732	49.3723	0.518491	0.0913297	62.1528	627755	2484.42	1.929e+06	2.57472e+06	627073	75.4673	9067.06
2.87	2.87	0	135	0	135	0	500	1	400	0	1500000	0	0.0074	0.0074	1	0.0074	0.01	0.5	0.450656	4000	1121	0	0	1121	3.07123	62.1528	62.1442	62.1355	62.1267	62.1179	62.109	62.1001	62.091	62.0819	62.0728	621.132	310.455	335731	49.3721	0.518489	0.0913428	62.1613	627817	2484.41	1.93149e+06	2.57223e+06	627135	75.4893	9061.96
2.87	2.87	0	135	0	135	0	500	1	400	0	1500000	0	0.0074	0.0074	1	0.0074	0.01	0.5	0.450662	4000	1122	0	0	1122	3.07397	62.1613	62.1528	62.1442	62.1355	62.1267	62.1179	62.109	62.1001	62.091	62.0819	621.22	310.5	335730	49.372	0.518487	0.0913558	62.1698	627879	2484.4	1.93397e+06	2.56975e+06	627197	75.5113	9056.91
2.87	2.87	0	135	0	135	0	500	1	400	0	1500000	0	0.0074	0.0074	1	0.0074	0.01	0.5	0.450669	4000	1123	0	0	1123	3.07671	62.1698	62.1613	62.1528	62.1442	62.1355	62.1267	62.1179	62.109	62.1001	62.091	621.308	310.545	335729	49.3718	0.518486	0.0913687	62.1782	627942	2484.39	1.93646e+06	2.56727e+06	627259	75.5332	9051.9
2.87	2.87	0	135	0	135	0	500	1	400	0	1500000	0	0.0074	0.0074	1	0.0074	0.01	0.5	0.450675	4000	1124	0	0	1124	3.07945	62.1782	62.1698	62.1613	62.1528	62.1442	62.1355	62.1267	62.1179	62.109	62.1001	621.396	310.589	335728	49.3717	0.518484	0.0913816	62.1866	628004	2484.39	1.93894e+06	2.56478e+06	627321	75.555	9046.94
2.87	2.87	0	135	0	135	0	500	1	400	0	1500000	0	0.0074	0.0074	1	0.0074	0.01	0.5	0.450681	4000	1125	0	0	1125	3.08219	62.1866	62.1782	62.1698	62.1613	62.1528	62.1442	62.1355	62.1267	62.1179	62.109	621.482	310.633	335727	49.3715	0.518482	0.0913943	62.1949	628066	2484.38	1.94142e+06	2.5623e+06	627383	75.5768	9042.03
2.87	2.87	0	135	0	135	0	500	1	400	0	1500000	0	0.0074	0.0074	1	0.0074	0.01	0.5	0.450688	4000	1126	0	0	1126	3.08493	62.1949	62.1866	62.1782	62.1698	62.1613	62.1528	62.1442	62.1355	62.1267	62.1179	621.568	310.677	335726	49.3714	0.51848	0.0914069	62.2031	628128	2484.37	1.94391e+06	2.55981e+06	627445	75.5986	9037.16
2.87	2.87	0	135	0	135	0	500	1	400	0	1500000	0	0.0074	0.0074	1	0.0074	0.01	0.5	0.450694	4000	1127	0	0	1127	3.08767	62.2031	62.1949	62.1866	62.1782	62.1698	62.1613	62.1528	62.1442	62.1355	62.1267	621.653	310.721	335725	49.3712	0.518478	0.0914194	62.2113	628190	2484.36	1.94639e+06	2.55733e+06	627508	75.6203	9032.33
2.87	2.87	0	135	0	135	0	500	1	400	0	1500000	0	0.0074	0.0074	1	0.0074	0.01	0.5	0.4507	4000	1128	0	0	1128	3.09041	62.2113	62.2031	62.1949	62.1866	62.1782	62.1698	62.1613	62.1528	62.1442	62.1355	621.738	310.764	335724	49.3711	0.518477	0.0914319	62.2194	628253	2484.36	1.94888e+06	2.55484e+06	627570	75.642	9027.55
2.87	2.87	0	135	0	135	0	500	1	400	0	1500000	0	0.0074	0.0074	1	0.0074	0.01	0.5	0.450706	4000	1129	0	0	1129	3.09315	62.2194	62.2113	62.2031	62.1949	62.1866	62.1782	62.1698	62.1613	62.1528	62.1442	621.822	310.806	335723	49.3709	0.518475	0.0914442	62.2274	628315	2484.35	1.95136e+06	2.55236e+06	627632	75.6637	9022.82
2.87	2.87	0	135	0	135	0	500	1	400	0	1500000	0	0.0074	0.0074	1	0.0074	0.01	0.5	0.450712	4000	1130	0	0	1130	3.09589	62.2274	62.2194	62.2113	62.2031	62.1949	62.1866	62.1782	62.1698	62.1613	62.1528	621.905	310.849	335722	49.3708	0.518473	0.0914564	62.2354	628377	2484.34	1.95385e+06	2.54988e+06	627694	75.6853	9018.13
2.87	2.87	0	135	0	135	0	500	1	400	0	1500000	0	0.0074	0.0074	1	0.0074	0.01	0.5	0.450718	4000	1131	0	0	1131	3.09863	62.2354	62.2274	62.2194	62.2113	62.2031	62.1949	62.1866	62.1782	62.1698	62.1613	621.987	310.891	335721	49.3706	0.518472	0.0914686	62.2433	628439	2484.33	1.95633e+06	2.54739e+06	627756	75.7068	9013.48
2.87	2.87	0	135	0	135	0	500	1	400	0	1500000	0	0.0074	0.0074	1	0.0074	0.01	0.5	0.450724	4000	1132	0	0	1132	3.10137	62.2433	62.2354	62.2274	62.2194	62.2113	62.2031	62.1949	62.1866	62.1782	62.1698	622.069	310.933	335720	49.3705	0.51847	0.0914806	62.2511	628502	2484.33	1.95881e+06	2.54491e+06	627818	75.7283	9008.87
2.87	2.87	0	135	0	135	0	500	1	400	0	1500000	0	0.0074	0.0074	1	0.0074	0.01	0.5	0.45073	4000	1133	0	0	1133	3.10411	62.2511	62.2433	62.2354	62.2274	62.2194	62.2113	62.2031	62.1949	62.1866	62.1782	622.151	310.974	335719	49.3703	0.518468	0.0914926	62.2589	628564	2484.32	1.9613e+06	2.54242e+06	627880	75.7498	9004.31
2.87	2.87	0	135	0	135	0	500	1	400	0	1500000	0	0.0074	0.0074	1	0.0074	0.01	0.5	0.450735	4000	1134	0	0	1134	3.10685	62.2589	62.2511	62.2433	62.2354	62.2274	62.2194	62.2113	62.2031	62.1949	62.1866	622.231	311.015	335718	49.3702	0.518467	0.0915044	62.2666	628626	2484.31	1.96378e+06	2.53994e+06	627943	75.7712	8999.79
2.87	2.87	0	135	0	135	0	500	1	400	0	1500000	0	0.0074	0.0074	1	0.0074	0.01	0.5	0.450741	4000	1135	0	0	1135	3.10959	62.2666	62.2589	62.2511	62.2433	62.2354	62.2274	62.2194	62.2113	62.2031	62.1949	622.311	311.056	335717	49.3701	0.518465	0.0915162	62.2742	628688	2484.31	1.96627e+06	2.53745e+06	628005	75.7926	8995.31
2.87	2.87	0	135	0	135	0	500	1	400	0	1500000	0	0.0074	0.0074	1	0.0074	0.01	0.5	0.450747	4000	1136	0	0	1136	3.11233	62.2742	62.2666	62.2589	62.2511	62.2433	62.2354	62.2274	62.2194	62.2113	62.2031	622.391	311.096	335716	49.3699	0.518464	0.0915279	62.2818	628751	2484.3	1.96875e+06	2.53497e+06	628067	75.814	8990.87
2.87	2.87	0	135	0	135	0	500	1	400	0	1500000	0	0.0074	0.0074	1	0.0074	0.01	0.5	0.450752	4000	1137	0	0	1137	3.11507	62.2818	62.2742	62.2666	62.2589	62.2511	62.2433	62.2354	62.2274	62.2194	62.2113	622.469	311.137	335715	49.3698	0.518462	0.0915395	62.2894	628813	2484.29	1.97124e+06	2.53249e+06	628129	75.8353	8986.48
2.87	2.87	0	135	0	135	0	500	1	400	0	1500000	0	0.0074	0.0074	1	0.0074	0.01	0.5	0.450758	4000	1138	0	0	1138	3.11781	62.2894	62.2818	62.2742	62.2666	62.2589	62.2511	62.2433	62.2354	62.2274	62.2194	622.547	311.176	335714	49.3697	0.518461	0.0915509	62.2968	628875	2484.28	1.97372e+06	2.53e+06	628191	75.8565	8982.12
2.87	2.87	0	135	0	135	0	500	1	400	0	1500000	0	0.0074	0.0074	1	0.0074	0.01	0.5	0.450764	4000	1139	0	0	1139	3.12055	62.2968	62.2894	62.2818	62.2742	62.2666	62.2589	62.2511	62.2433	62.2354	62.2274	622.625	311.216	335713	49.3695	0.518459	0.0915623	62.3043	628938	2484.28	1.9762e+06	2.52752e+06	628254	75.8777	8977.81
2.87	2.87	0	135	0	135	0	500	1	400	0	1500000	0	0.0074	0.0074	1	0.0074	0.01	0.5	0.450769	4000	1140	0	0	1140	3.12329	62.3043	62.2968	62.2894	62.2818	62.2742	62.2666	62.2589	62.2511	62.2433	62.2354	622.702	311.255	335712	49.3694	0.518458	0.0915736	62.3116	629000	2484.27	1.97869e+06	2.52503e+06	628316	75.8989	8973.53
2.87	2.87	0	135	0	135	0	500	1	400	0	1500000	0	0.0074	0.0074	1	0.0074	0.01	0.5	0.450775	4000	1141	0	0	1141	3.12603	62.3116	62.3043	62.2968	62.2894	62.2818	62.2742	62.2666	62.2589	62.2511	62.2433	622.778	311.294	335711	49.3692	0.518456	0.0915849	62.3189	629062	2484.26	1.98117e+06	2.52255e+06	628378	75.92	8969.3
2.87	2.87	0	135	0	135	0	500	1	400	0	1500000	0	0.0074	0.0074	1	0.0074	0.01	0.5	0.45078	4000	1142	0	0	1142	3.12877	62.3189	62.3116	62.3043	62.2968	62.2894	62.2818	62.2742	62.2666	62.2589	62.2511	622.854	311.333	335710	49.3691	0.518455	0.091596	62.3261	629125	2484.26	1.98366e+06	2.52006e+06	628440	75.9411	8965.1
2.87	2.87	0	135	0	135	0	500	1	400	0	1500000	0	0.0074	0.0074	1	0.0074	0.01	0.5	0.450785	4000	1143	0	0	1143	3.13151	62.3261	62.3189	62.3116	62.3043	62.2968	62.2894	62.2818	62.2742	62.2666	62.2589	622.929	311.371	335710	49.369	0.518453	0.091607	62.3333	629187	2484.25	1.98614e+06	2.51758e+06	628503	75.9622	8960.94
2.87	2.87	0	135	0	135	0	500	1	400	0	1500000	0	0.0074	0.0074	1	0.0074	0.01	0.5	0.450791	4000	1144	0	0	1144	3.13425	62.3333	62.3261	62.3189	62.3116	62.3043	62.2968	62.2894	62.2818	62.2742	62.2666	623.003	311.409	335709	49.3688	0.518452	0.091618	62.3404	629249	2484.24	1.98863e+06	2.5151e+06	628565	75.9832	8956.83
2.87	2.87	0	135	0	135	0	500	1	400	0	1500000	0	0.0074	0.0074	1	0.0074	0.01	0.5	0.450796	4000	1145	0	0	1145	3.13699	62.3404	62.3333	62.3261	62.3189	62.3116	62.3043	62.2968	62.2894	62.2818	62.2742	623.077	311.447	335708	49.3687	0.51845	0.0916288	62.3475	629312	2484.24	1.99111e+06	2.51261e+06	628627	76.0042	8952.75
2.87	2.87	0	135	0	135	0	500	1	400	0	1500000	0	0.0074	0.0074	1	0.0074	0.01	0.5	0.450801	4000	1146	0	0	1146	3.13973	62.3475	62.3404	62.3333	62.3261	62.3189	62.3116	62.3043	62.2968	62.2894	62.2818	623.15	311.484	335707	49.3686	0.518449	0.0916396	62.3545	629374	2484.23	1.99359e+06	2.51013e+06	628689	76.0251	8948.7
2.87	2.87	0	135	0	135	0	500	1	400	0	1500000	0	0.0074	0.0074	1	0.0074	0.01	0.5	0.450807	4000	1147	0	0	1147	3.14247	62.3545	62.3475	62.3404	62.3333	62.3261	62.3189	62.3116	62.3043	62.2968	62.2894	623.223	311.521	335706	49.3685	0.518447	0.0916503	62.3614	629436	2484.22	1.99608e+06	2.50764e+06	628752	76.046	8944.7
2.87	2.87	0	135	0	135	0	500	1	400	0	1500000	0	0.0074	0.0074	1	0.0074	0.01	0.5	0.450812	4000	1148	0	0	1148	3.14521	62.3614	62.3545	62.3475	62.3404	62.3333	62.3261	62.3189	62.3116	62.3043	62.2968	623.295	311.558	335705	49.3683	0.518446	0.0916609	62.3683	629499	2484.22	1.99856e+06	2.50516e+06	628814	76.0668	8940.73
2.87	2.87	0	135	0	135	0	500	1	400	0	1500000	0	0.0074	0.0074	1	0.0074	0.01	0.5	0.450817	4000	1149	0	0	1149	3.14795	62.3683	62.3614	62.3545	62.3475	62.3404	62.3333	62.3261	62.3189	62.3116	62.3043	623.366	311.594	335704	49.3682	0.518445	0.0916714	62.3752	629561	2484.21	2.00105e+06	2.50267e+06	628876	76.0876	8936.8
2.87	2.87	0	135	0	135	0	500	1	400	0	1500000	0	0.0074	0.0074	1	0.0074	0.01	0.5	0.450822	4000	1150	0	0	1150	3.15068	62.3752	62.3683	62.3614	62.3545	62.3475	62.3404	62.3333	62.3261	62.3189	62.3116	623.437	311.63	335703	49.3681	0.518443	0.0916818	62.3819	629623	2484.21	2.00353e+06	2.50019e+06	628939	76.1084	8932.91
2.87	2.87	0	135	0	135	0	500	1	400	0	1500000	0	0.0074	0.0074	1	0.0074	0.01	0.5	0.450827	4000	1151	0	0	1151	3.15342	62.3819	62.3752	62.3683	62.3614	62.3545	62.3475	62.3404	62.3333	62.3261	62.3189	623.508	311.666	335703	49.3679	0.518442	0.0916922	62.3887	629686	2484.2	2.00602e+06	2.49771e+06	629001	76.1291	8929.05
2.87	2.87	0	135	0	135	0	500	1	400	0	1500000	0	0.0074	0.0074	1	0.0074	0.01	0.5	0.450832	4000	1152	0	0	1152	3.15616	62.3887	62.3819	62.3752	62.3683	62.3614	62.3545	62.3475	62.3404	62.3333	62.3261	623.577	311.702	335702	49.3678	0.518441	0.0917024	62.3953	629748	2484.19	2.0085e+06	2.49522e+06	629063	76.1498	8925.23
2.87	2.87	0	135	0	135	0	500	1	400	0	1500000	0	0.0074	0.0074	1	0.0074	0.01	0.5	0.450837	4000	1153	0	0	1153	3.1589	62.3953	62.3887	62.3819	62.3752	62.3683	62.3614	62.3545	62.3475	62.3404	62.3333	623.647	311.737	335701	49.3677	0.518439	0.0917126	62.4019	629811	2484.19	2.01098e+06	2.49274e+06	629126	76.1704	8921.44
2.87	2.87	0	135	0	135	0	500	1	400	0	1500000	0	0.0074	0.0074	1	0.0074	0.01	0.5	0.450842	4000	1154	0	0	1154	3.16164	62.4019	62.3953	62.3887	62.3819	62.3752	62.3683	62.3614	62.3545	62.3475	62.3404	623.715	311.772	335700	49.3676	0.518438	0.0917227	62.4085	629873	2484.18	2.01347e+06	2.49025e+06	629188	76.1911	8917.69
2.87	2.87	0	135	0	135	0	500	1	400	0	1500000	0	0.0074	0.0074	1	0.0074	0.01	0.5	0.450847	4000	1155	0	0	1155	3.16438	62.4085	62.4019	62.3953	62.3887	62.3819	62.3752	62.3683	62.3614	62.3545	62.3475	623.783	311.807	335699	49.3674	0.518437	0.0917327	62.415	629935	2484.17	2.01595e+06	2.48777e+06	629250	76.2116	8913.97
2.87	2.87	0	135	0	135	0	500	1	400	0	1500000	0	0.0074	0.0074	1	0.0074	0.01	0.5	0.450852	4000	1156	0	0	1156	3.16712	62.415	62.4085	62.4019	62.3953	62.3887	62.3819	62.3752	62.3683	62.3614	62.3545	623.851	311.841	335698	49.3673	0.518436	0.0917426	62.4215	629998	2484.17	2.01844e+06	2.48529e+06	629313	76.2321	8910.29
2.87	2.87	0	135	0	135	0	500	1	400	0	1500000	0	0.0074	0.0074	1	0.0074	0.01	0.5	0.450856	4000	1157	0	0	1157	3.16986	62.4215	62.415	62.4085	62.4019	62.3953	62.3887	62.3819	62.3752	62.3683	62.3614	623.918	311.876	335697	49.3672	0.518434	0.0917525	62.4278	630060	2484.16	2.02092e+06	2.4828e+06	629375	76.2526	8906.64
2.87	2.87	0	135	0	135	0	500	1	400	0	1500000	0	0.0074	0.0074	1	0.0074	0.01	0.5	0.450861	4000	1158	0	0	1158	3.1726	62.4278	62.4215	62.415	62.4085	62.4019	62.3953	62.3887	62.3819	62.3752	62.3683	623.984	311.909	335697	49.3671	0.518433	0.0917622	62.4342	630123	2484.16	2.0234e+06	2.48032e+06	629437	76.2731	8903.03
2.87	2.87	0	135	0	135	0	500	1	400	0	1500000	0	0.0074	0.0074	1	0.0074	0.01	0.5	0.450866	4000	1159	0	0	1159	3.17534	62.4342	62.4278	62.4215	62.415	62.4085	62.4019	62.3953	62.3887	62.3819	62.3752	624.05	311.943	335696	49.367	0.518432	0.0917719	62.4405	630185	2484.15	2.02589e+06	2.47783e+06	629500	76.2935	8899.45
2.87	2.87	0	135	0	135	0	500	1	400	0	1500000	0	0.0074	0.0074	1	0.0074	0.01	0.5	0.450871	4000	1160	0	0	1160	3.17808	62.4405	62.4342	62.4278	62.4215	62.415	62.4085	62.4019	62.3953	62.3887	62.3819	624.115	311.976	335695	49.3668	0.518431	0.0917815	62.4467	630248	2484.14	2.02837e+06	2.47535e+06	629562	76.3138	8895.9
2.87	2.87	0	135	0	135	0	500	1	400	0	1500000	0	0.0074	0.0074	1	0.0074	0.01	0.5	0.450875	4000	1161	0	0	1161	3.18082	62.4467	62.4405	62.4342	62.4278	62.4215	62.415	62.4085	62.4019	62.3953	62.3887	624.18	312.009	335694	49.3667	0.518429	0.0917911	62.4529	630310	2484.14	2.03086e+06	2.47286e+06	629624	76.3342	8892.39
2.87	2.87	0	135	0	135	0	500	1	400	0	1500000	0	0.0074	0.0074	1	0.0074	0.01	0.5	0.45088	4000	1162	0	0	1162	3.18356	62.4529	62.4467	62.4405	62.4342	62.4278	62.4215	62.415	62.4085	62.4019	62.3953	624.244	312.042	335693	49.3666	0.518428	0.0918005	62.459	630372	2484.13	2.03334e+06	2.47038e+06	629687	76.3545	8888.91
2.87	2.87	0	135	0	135	0	500	1	400	0	1500000	0	0.0074	0.0074	1	0.0074	0.01	0.5	0.450884	4000	1163	0	0	1163	3.1863	62.459	62.4529	62.4467	62.4405	62.4342	62.4278	62.4215	62.415	62.4085	62.4019	624.308	312.075	335693	49.3665	0.518427	0.0918099	62.4651	630435	2484.13	2.03583e+06	2.4679e+06	629749	76.3747	8885.46
2.87	2.87	0	135	0	135	0	500	1	400	0	1500000	0	0.0074	0.0074	1	0.0074	0.01	0.5	0.450889	4000	1164	0	0	1164	3.18904	62.4651	62.459	62.4529	62.4467	62.4405	62.4342	62.4278	62.4215	62.415	62.4085	624.371	312.107	335692	49.3664	0.518426	0.0918192	62.4712	630497	2484.12	2.03831e+06	2.46541e+06	629812	76.3949	8882.04
2.87	2.87	0	135	0	135	0	500	1	400	0	1500000	0	0.0074	0.0074	1	0.0074	0.01	0.5	0.450893	4000	1165	0	0	1165	3.19178	62.4712	62.4651	62.459	62.4529	62.4467	62.4405	62.4342	62.4278	62.4215	62.415	624.434	312.139	335691	49.3663	0.518425	0.0918284	62.4771	630560	2484.11	2.04079e+06	2.46293e+06	629874	76.4151	8878.66
2.87	2.87	0	135	0	135	0	500	1	400	0	1500000	0	0.0074	0.0074	1	0.0074	0.01	0.5	0.450898	4000	1166	0	0	1166	3.19452	62.4771	62.4712	62.4651	62.459	62.4529	62.4467	62.4405	62.4342	62.4278	62.4215	624.496	312.171	335690	49.3661	0.518424	0.0918375	62.4831	630622	2484.11	2.04328e+06	2.46044e+06	629936	76.4352	8875.3
2.87	2.87	0	135	0	135	0	500	1	400	0	1500000	0	0.0074	0.0074	1	0.0074	0.01	0.5	0.450902	4000	1167	0	0	1167	3.19726	62.4831	62.4771	62.4712	62.4651	62.459	62.4529	62.4467	62.4405	62.4342	62.4278	624.558	312.202	335689	49.366	0.518423	0.0918466	62.489	630685	2484.1	2.04576e+06	2.45796e+06	629999	76.4553	8871.98
2.87	2.87	0	135	0	135	0	500	1	400	0	1500000	0	0.0074	0.0074	1	0.0074	0.01	0.5	0.450907	4000	1168	0	0	1168	3.2	62.489	62.4831	62.4771	62.4712	62.4651	62.459	62.4529	62.4467	62.4405	62.4342	624.619	312.233	335689	49.3659	0.518422	0.0918556	62.4948	630747	2484.1	2.04825e+06	2.45548e+06	630061	76.4754	8868.69
2.87	2.87	0	135	0	135	0	500	1	400	0	1500000	0	0.0074	0.0074	1	0.0074	0.01	0.5	0.450911	4000	1169	0	0	1169	3.20274	62.4948	62.489	62.4831	62.4771	62.4712	62.4651	62.459	62.4529	62.4467	62.4405	624.679	312.264	335688	49.3658	0.51842	0.0918645	62.5006	630810	2484.09	2.05073e+06	2.45299e+06	630124	76.4954	8865.43
2.87	2.87	0	135	0	135	0	500	1	400	0	1500000	0	0.0074	0.0074	1	0.0074	0.01	0.5	0.450915	4000	1170	0	0	1170	3.20548	62.5006	62.4948	62.489	62.4831	62.4771	62.4712	62.4651	62.459	62.4529	62.4467	624.74	312.295	335687	49.3657	0.518419	0.0918733	62.5063	630872	2484.09	2.05321e+06	2.45051e+06	630186	76.5154	8862.2
2.87	2.87	0	135	0	135	0	500	1	400	0	1500000	0	0.0074	0.0074	1	0.0074	0.01	0.5	0.450919	4000	1171	0	0	1171	3.20822	62.5063	62.5006	62.4948	62.489	62.4831	62.4771	62.4712	62.4651	62.459	62.4529	624.799	312.325	335686	49.3656	0.518418	0.0918821	62.512	630935	2484.08	2.0557e+06	2.44802e+06	630249	76.5353	8859
2.87	2.87	0	135	0	135	0	500	1	400	0	1500000	0	0.0074	0.0074	1	0.0074	0.01	0.5	0.450924	4000	1172	0	0	1172	3.21096	62.512	62.5063	62.5006	62.4948	62.489	62.4831	62.4771	62.4712	62.4651	62.459	624.858	312.356	335686	49.3655	0.518417	0.0918908	62.5176	630997	2484.07	2.05818e+06	2.44554e+06	630311	76.5552	8855.83
2.87	2.87	0	135	0	135	0	500	1	400	0	1500000	0	0.0074	0.0074	1	0.0074	0.01	0.5	0.450928	4000	1173	0	0	1173	3.2137	62.5176	62.512	62.5063	62.5006	62.4948	62.489	62.4831	62.4771	62.4712	62.4651	624.917	312.385	335685	49.3654	0.518416	0.0918994	62.5232	631060	2484.07	2.06067e+06	2.44306e+06	630373	76.5751	8852.7
2.87	2.87	0	135	0	135	0	500	1	400	0	1500000	0	0.0074	0.0074	1	0.0074	0.01	0.5	0.450932	4000	1174	0	0	1174	3.21644	62.5232	62.5176	62.512	62.5063	62.5006	62.4948	62.489	62.4831	62.4771	62.4712	624.975	312.415	335684	49.3653	0.518415	0.0919079	62.5288	631122	2484.06	2.06315e+06	2.44057e+06	630436	76.5949	8849.58
2.87	2.87	0	135	0	135	0	500	1	400	0	1500000	0	0.0074	0.0074	1	0.0074	0.01	0.5	0.450936	4000	1175	0	0	1175	3.21918	62.5288	62.5232	62.5176	62.512	62.5063	62.5006	62.4948	62.489	62.4831	62.4771	625.032	312.445	335683	49.3651	0.518414	0.0919164	62.5343	631185	2484.06	2.06563e+06	2.43809e+06	630498	76.6147	8846.5
2.87	2.87	0	135	0	135	0	500	1	400	0	1500000	0	0.0074	0.0074	1	0.0074	0.01	0.5	0.45094	4000	1176	0	0	1176	3.22192	62.5343	62.5288	62.5232	62.5176	62.512	62.5063	62.5006	62.4948	62.489	62.4831	625.09	312.474	335683	49.365	0.518413	0.0919248	62.5397	631248	2484.05	2.06812e+06	2.4356e+06	630561	76.6344	8843.45
2.87	2.87	0	135	0	135	0	500	1	400	0	1500000	0	0.0074	0.0074	1	0.0074	0.01	0.5	0.450944	4000	1177	0	0	1177	3.22466	62.5397	62.5343	62.5288	62.5232	62.5176	62.512	62.5063	62.5006	62.4948	62.489	625.146	312.503	335682	49.3649	0.518412	0.0919331	62.5451	631310	2484.05	2.0706e+06	2.43312e+06	630623	76.6542	8840.43
2.87	2.87	0	135	0	135	0	500	1	400	0	1500000	0	0.0074	0.0074	1	0.0074	0.01	0.5	0.450948	4000	1178	0	0	1178	3.2274	62.5451	62.5397	62.5343	62.5288	62.5232	62.5176	62.512	62.5063	62.5006	62.4948	625.202	312.531	335681	49.3648	0.518411	0.0919414	62.5505	631373	2484.04	2.07309e+06	2.43063e+06	630686	76.6738	8837.43
2.87	2.87	0	135	0	135	0	500	1	400	0	1500000	0	0.0074	0.0074	1	0.0074	0.01	0.5	0.450952	4000	1179	0	0	1179	3.23014	62.5505	62.5451	62.5397	62.5343	62.5288	62.5232	62.5176	62.512	62.5063	62.5006	625.258	312.56	335681	49.3647	0.51841	0.0919496	62.5558	631435	2484.04	2.07557e+06	2.42815e+06	630748	76.6935	8834.46
2.87	2.87	0	135	0	135	0	500	1	400	0	1500000	0	0.0074	0.0074	1	0.0074	0.01	0.5	0.450956	4000	1180	0	0	1180	3.23288	62.5558	62.5505	62.5451	62.5397	62.5343	62.5288	62.5232	62.5176	62.512	62.5063	625.313	312.588	335680	49.3646	0.518409	0.0919577	62.561	631498	2484.03	2.07805e+06	2.42567e+06	630811	76.7131	8831.52
2.87	2.87	0	135	0	135	0	500	1	400	0	1500000	0	0.0074	0.0074	1	0.0074	0.01	0.5	0.45096	4000	1181	0	0	1181	3.23562	62.561	62.5558	62.5505	62.5451	62.5397	62.5343	62.5288	62.5232	62.5176	62.512	625.368	312.616	335679	49.3645	0.518408	0.0919657	62.5663	631560	2484.03	2.08054e+06	2.42318e+06	630873	76.7326	8828.61
2.87	2.87	0	135	0	135	0	500	1	400	0	1500000	0	0.0074	0.0074	1	0.0074	0.01	0.5	0.450964	4000	1182	0	0	1182	3.23836	62.5663	62.561	62.5558	62.5505	62.5451	62.5397	62.5343	62.5288	62.5232	62.5176	625.422	312.644	335678	49.3644	0.518407	0.0919737	62.5714	631623	2484.02	2.08302e+06	2.4207e+06	630936	76.7522	8825.73
2.87	2.87	0	135	0	135	0	500	1	400	0	1500000	0	0.0074	0.0074	1	0.0074	0.01	0.5	0.450968	4000	1183	0	0	1183	3.2411	62.5714	62.5663	62.561	62.5558	62.5505	62.5451	62.5397	62.5343	62.5288	62.5232	625.476	312.671	335678	49.3643	0.518406	0.0919816	62.5766	631685	2484.02	2.08551e+06	2.41821e+06	630998	76.7717	8822.87
2.87	2.87	0	135	0	135	0	500	1	400	0	1500000	0	0.0074	0.0074	1	0.0074	0.01	0.5	0.450972	4000	1184	0	0	1184	3.24384	62.5766	62.5714	62.5663	62.561	62.5558	62.5505	62.5451	62.5397	62.5343	62.5288	625.529	312.698	335677	49.3642	0.518406	0.0919895	62.5817	631748	2484.01	2.08799e+06	2.41573e+06	631061	76.7911	8820.04
2.87	2.87	0	135	0	135	0	500	1	400	0	1500000	0	0.0074	0.0074	1	0.0074	0.01	0.5	0.450975	4000	1185	0	0	1185	3.24658	62.5817	62.5766	62.5714	62.5663	62.561	62.5558	62.5505	62.5451	62.5397	62.5343	625.582	312.725	335676	49.3641	0.518405	0.0919973	62.5867	631811	2484.01	2.09047e+06	2.41325e+06	631123	76.8105	8817.23
2.87	2.87	0	135	0	135	0	500	1	400	0	1500000	0	0.0074	0.0074	1	0.0074	0.01	0.5	0.450979	4000	1186	0	0	1186	3.24932	62.5867	62.5817	62.5766	62.5714	62.5663	62.561	62.5558	62.5505	62.5451	62.5397	625.635	312.752	335676	49.364	0.518404	0.092005	62.5917	631873	2484	2.09296e+06	2.41076e+06	631186	76.8299	8814.45
2.87	2.87	0	135	0	135	0	500	1	400	0	1500000	0	0.0074	0.0074	1	0.0074	0.01	0.5	0.450983	4000	1187	0	0	1187	3.25205	62.5917	62.5867	62.5817	62.5766	62.5714	62.5663	62.561	62.5558	62.5505	62.5451	625.687	312.779	335675	49.3639	0.518403	0.0920126	62.5966	631936	2484	2.09544e+06	2.40828e+06	631249	76.8493	8811.7
2.87	2.87	0	135	0	135	0	500	1	400	0	1500000	0	0.0074	0.0074	1	0.0074	0.01	0.5	0.450986	4000	1188	0	0	1188	3.25479	62.5966	62.5917	62.5867	62.5817	62.5766	62.5714	62.5663	62.561	62.5558	62.5505	625.738	312.805	335674	49.3638	0.518402	0.0920202	62.6016	631998	2483.99	2.09793e+06	2.40579e+06	631311	76.8686	8808.97
2.87	2.87	0	135	0	135	0	500	1	400	0	1500000	0	0.0074	0.0074	1	0.0074	0.01	0.5	0.45099	4000	1189	0	0	1189	3.25753	62.6016	62.5966	62.5917	62.5867	62.5817	62.5766	62.5714	62.5663	62.561	62.5558	625.789	312.831	335674	49.3637	0.518401	0.0920277	62.6064	632061	2483.99	2.10041e+06	2.40331e+06	631374	76.8878	8806.27
2.87	2.87	0	135	0	135	0	500	1	400	0	1500000	0	0.0074	0.0074	1	0.0074	0.01	0.5	0.450994	4000	1190	0	0	1190	3.26027	62.6064	62.6016	62.5966	62.5917	62.5867	62.5817	62.5766	62.5714	62.5663	62.561	625.84	312.857	335673	49.3636	0.5184	0.0920352	62.6113	632124	2483.98	2.10289e+06	2.40083e+06	631436	76.9071	8803.6
2.87	2.87	0	135	0	135	0	500	1	400	0	1500000	0	0.0074	0.0074	1	0.0074	0.01	0.5	0.450997	4000	1191	0	0	1191	3.26301	62.6113	62.6064	62.6016	62.5966	62.5917	62.5867	62.5817	62.5766	62.5714	62.5663	625.89	312.883	335672	49.3635	0.518399	0.0920425	62.616	632186	2483.98	2.10538e+06	2.39834e+06	631499	76.9263	8800.95
2.87	2.87	0	135	0	135	0	500	1	400	0	1500000	0	0.0074	0.0074	1	0.0074	0.01	0.5	0.451001	4000	1192	0	0	1192	3.26575	62.616	62.6113	62.6064	62.6016	62.5966	62.5917	62.5867	62.5817	62.5766	62.5714	625.94	312.908	335672	49.3634	0.518399	0.0920499	62.6208	632249	2483.97	2.10786e+06	2.39586e+06	631561	76.9454	8798.32
2.87	2.87	0	135	0	135	0	500	1	400	0	1500000	0	0.0074	0.0074	1	0.0074	0.01	0.5	0.451004	4000	1193	0	0	1193	3.26849	62.6208	62.616	62.6113	62.6064	62.6016	62.5966	62.5917	62.5867	62.5817	62.5766	625.989	312.933	335671	49.3633	0.518398	0.0920571	62.6255	632311	2483.97	2.11035e+06	2.39337e+06	631624	76.9646	8795.72
2.87	2.87	0	135	0	135	0	500	1	400	0	1500000	0	0.0074	0.0074	1	0.0074	0.01	0.5	0.451008	4000	1194	0	0	1194	3.27123	62.6255	62.6208	62.616	62.6113	62.6064	62.6016	62.5966	62.5917	62.5867	62.5817	626.038	312.958	335670	49.3632	0.518397	0.0920643	62.6301	632374	2483.96	2.11283e+06	2.39089e+06	631686	76.9837	8793.14
2.87	2.87	0	135	0	135	0	500	1	400	0	1500000	0	0.0074	0.0074	1	0.0074	0.01	0.5	0.451011	4000	1195	0	0	1195	3.27397	62.6301	62.6255	62.6208	62.616	62.6113	62.6064	62.6016	62.5966	62.5917	62.5867	626.087	312.983	335670	49.3631	0.518396	0.0920714	62.6348	632437	2483.96	2.11531e+06	2.38841e+06	631749	77.0027	8790.59
2.87	2.87	0	135	0	135	0	500	1	400	0	1500000	0	0.0074	0.0074	1	0.0074	0.01	0.5	0.451015	4000	1196	0	0	1196	3.27671	62.6348	62.6301	62.6255	62.6208	62.616	62.6113	62.6064	62.6016	62.5966	62.5917	626.135	313.008	335669	49.363	0.518395	0.0920785	62.6393	632499	2483.95	2.1178e+06	2.38592e+06	631812	77.0217	8788.06
2.87	2.87	0	135	0	135	0	500	1	400	0	1500000	0	0.0074	0.0074	1	0.0074	0.01	0.5	0.451018	4000	1197	0	0	1197	3.27945	62.6393	62.6348	62.6301	62.6255	62.6208	62.616	62.6113	62.6064	62.6016	62.5966	626.182	313.032	335669	49.3629	0.518395	0.0920855	62.6439	632562	2483.95	2.12028e+06	2.38344e+06	631874	77.0407	8785.56
2.87	2.87	0	135	0	135	0	500	1	400	0	1500000	0	0.0074	0.0074	1	0.0074	0.01	0.5	0.451021	4000	1198	0	0	1198	3.28219	62.6439	62.6393	62.6348	62.6301	62.6255	62.6208	62.616	62.6113	62.6064	62.6016	626.23	313.056	335668	49.3629	0.518394	0.0920925	62.6484	632625	2483.94	2.12277e+06	2.38096e+06	631937	77.0597	8783.07
2.87	2.87	0	135	0	135	0	500	1	400	0	1500000	0	0.0074	0.0074	1	0.0074	0.01	0.5	0.451025	4000	1199	0	0	1199	3.28493	62.6484	62.6439	62.6393	62.6348	62.6301	62.6255	62.6208	62.616	62.6113	62.6064	626.276	313.08	335667	49.3628	0.518393	0.0920993	62.6528	632687	2483.94	2.12525e+06	2.37847e+06	631999	77.0786	8780.62
2.87	2.87	0	135	0	135	0	500	1	400	0	1500000	0	0.0074	0.0074	1	0.0074	0.01	0.5	0.451028	4000	1200	0	0	1200	3.28767	62.6528	62.6484	62.6439	62.6393	62.6348	62.6301	62.6255	62.6208	62.616	62.6113	626.323	313.104	335667	49.3627	0.518392	0.0921062	62.6572	632750	2483.93	2.12773e+06	2.37599e+06	632062	77.0975	8778.18
2.87	2.87	0	135	0	135	0	500	1	400	0	1500000	0	0.0074	0.0074	1	0.0074	0.01	0.5	0.451031	4000	1201	0	0	1201	3.29041	62.6572	62.6528	62.6484	62.6439	62.6393	62.6348	62.6301	62.6255	62.6208	62.616	626.369	313.127	335666	49.3626	0.518392	0.0921129	62.6616	632813	2483.93	2.13022e+06	2.3735e+06	632125	77.1163	8775.77
2.87	2.87	0	135	0	135	0	500	1	400	0	1500000	0	0.0074	0.0074	1	0.0074	0.01	0.5	0.451035	4000	1202	0	0	1202	3.29315	62.6616	62.6572	62.6528	62.6484	62.6439	62.6393	62.6348	62.6301	62.6255	62.6208	626.414	313.15	335665	49.3625	0.518391	0.0921196	62.666	632875	2483.92	2.1327e+06	2.37102e+06	632187	77.1351	8773.38
2.87	2.87	0	135	0	135	0	500	1	400	0	1500000	0	0.0074	0.0074	1	0.0074	0.01	0.5	0.451038	4000	1203	0	0	1203	3.29589	62.666	62.6616	62.6572	62.6528	62.6484	62.6439	62.6393	62.6348	62.6301	62.6255	626.46	313.174	335665	49.3624	0.51839	0.0921263	62.6703	632938	2483.92	2.13519e+06	2.36854e+06	632250	77.1539	8771.01
2.87	2.87	0	135	0	135	0	500	1	400	0	1500000	0	0.0074	0.0074	1	0.0074	0.01	0.5	0.451041	4000	1204	0	0	1204	3.29863	62.6703	62.666	62.6616	62.6572	62.6528	62.6484	62.6439	62.6393	62.6348	62.6301	626.504	313.196	335664	49.3623	0.518389	0.0921329	62.6745	633001	2483.92	2.13767e+06	2.36605e+06	632312	77.1727	8768.67
2.87	2.87	0	135	0	135	0	500	1	400	0	1500000	0	0.0074	0.0074	1	0.0074	0.01	0.5	0.451044	4000	1205	0	0	1205	3.30137	62.6745	62.6703	62.666	62.6616	62.6572	62.6528	62.6484	62.6439	62.6393	62.6348	626.549	313.219	335664	49.3622	0.518389	0.0921394	62.6788	633063	2483.91	2.14015e+06	2.36357e+06	632375	77.1914	8766.34
2.87	2.87	0	135	0	135	0	500	1	400	0	1500000	0	0.0074	0.0074	1	0.0074	0.01	0.5	0.451047	4000	1206	0	0	1206	3.30411	62.6788	62.6745	62.6703	62.666	62.6616	62.6572	62.6528	62.6484	62.6439	62.6393	626.593	313.242	335663	49.3621	0.518388	0.0921459	62.6829	633126	2483.91	2.14264e+06	2.36108e+06	632438	77.21	8764.04
2.87	2.87	0	135	0	135	0	500	1	400	0	1500000	0	0.0074	0.0074	1	0.0074	0.01	0.5	0.45105	4000	1207	0	0	1207	3.30685	62.6829	62.6788	62.6745	62.6703	62.666	62.6616	62.6572	62.6528	62.6484	62.6439	626.636	313.264	335662	49.3621	0.518387	0.0921523	62.6871	633189	2483.9	2.14512e+06	2.3586e+06	632500	77.2287	8761.76
2.87	2.87	0	135	0	135	0	500	1	400	0	1500000	0	0.0074	0.0074	1	0.0074	0.01	0.5	0.451053	4000	1208	0	0	1208	3.30959	62.6871	62.6829	62.6788	62.6745	62.6703	62.666	62.6616	62.6572	62.6528	62.6484	626.68	313.286	335662	49.362	0.518387	0.0921586	62.6912	633251	2483.9	2.14761e+06	2.35612e+06	632563	77.2473	8759.5
2.87	2.87	0	135	0	135	0	500	1	400	0	1500000	0	0.0074	0.0074	1	0.0074	0.01	0.5	0.451057	4000	1209	0	0	1209	3.31233	62.6912	62.6871	62.6829	62.6788	62.6745	62.6703	62.666	62.6616	62.6572	62.6528	626.723	313.308	335661	49.3619	0.518386	0.0921649	62.6953	633314	2483.89	2.15009e+06	2.35363e+06	632626	77.2659	8757.27
2.87	2.87	0	135	0	135	0	500	1	400	0	1500000	0	0.0074	0.0074	1	0.0074	0.01	0.5	0.45106	4000	1210	0	0	1210	3.31507	62.6953	62.6912	62.6871	62.6829	62.6788	62.6745	62.6703	62.666	62.6616	62.6572	626.765	313.33	335661	49.3618	0.518385	0.0921712	62.6993	633377	2483.89	2.15257e+06	2.35115e+06	632688	77.2844	8755.05
2.87	2.87	0	135	0	135	0	500	1	400	0	1500000	0	0.0074	0.0074	1	0.0074	0.01	0.5	0.451063	4000	1211	0	0	1211	3.31781	62.6993	62.6953	62.6912	62.6871	62.6829	62.6788	62.6745	62.6703	62.666	62.6616	626.807	313.351	335660	49.3617	0.518385	0.0921774	62.7033	633439	2483.89	2.15506e+06	2.34866e+06	632751	77.3029	8752.86
2.87	2.87	0	135	0	135	0	500	1	400	0	1500000	0	0.0074	0.0074	1	0.0074	0.01	0.5	0.451065	4000	1212	0	0	1212	3.32055	62.7033	62.6993	62.6953	62.6912	62.6871	62.6829	62.6788	62.6745	62.6703	62.666	626.849	313.372	335660	49.3616	0.518384	0.0921835	62.7073	633502	2483.88	2.15754e+06	2.34618e+06	632814	77.3214	8750.68
2.87	2.87	0	135	0	135	0	500	1	400	0	1500000	0	0.0074	0.0074	1	0.0074	0.01	0.5	0.451068	4000	1213	0	0	1213	3.32329	62.7073	62.7033	62.6993	62.6953	62.6912	62.6871	62.6829	62.6788	62.6745	62.6703	626.89	313.394	335659	49.3616	0.518383	0.0921896	62.7112	633565	2483.88	2.16003e+06	2.3437e+06	632876	77.3398	8748.53
2.87	2.87	0	135	0	135	0	500	1	400	0	1500000	0	0.0074	0.0074	1	0.0074	0.01	0.5	0.451071	4000	1214	0	0	1214	3.32603	62.7112	62.7073	62.7033	62.6993	62.6953	62.6912	62.6871	62.6829	62.6788	62.6745	626.931	313.415	335658	49.3615	0.518383	0.0921956	62.7151	633628	2483.87	2.16251e+06	2.34121e+06	632939	77.3582	8746.4
2.87	2.87	0	135	0	135	0	500	1	400	0	1500000	0	0.0074	0.0074	1	0.0074	0.01	0.5	0.451074	4000	1215	0	0	1215	3.32877	62.7151	62.7112	62.7073	62.7033	62.6993	62.6953	62.6912	62.6871	62.6829	62.6788	626.972	313.435	335658	49.3614	0.518382	0.0922016	62.719	633690	2483.87	2.16499e+06	2.33873e+06	633002	77.3766	8744.28
2.87	2.87	0	135	0	135	0	500	1	400	0	1500000	0	0.0074	0.0074	1	0.0074	0.01	0.5	0.451077	4000	1216	0	0	1216	3.33151	62.719	62.7151	62.7112	62.7073	62.7033	62.6993	62.6953	62.6912	62.6871	62.6829	627.012	313.456	335657	49.3613	0.518381	0.0922075	62.7228	633753	2483.86	2.16748e+06	2.33624e+06	633064	77.3949	8742.19
2.87	2.87	0	135	0	135	0	500	1	400	0	1500000	0	0.0074	0.0074	1	0.0074	0.01	0.5	0.45108	4000	1217	0	0	1217	3.33425	62.7228	62.719	62.7151	62.7112	62.7073	62.7033	62.6993	62.6953	62.6912	62.6871	627.052	313.476	335657	49.3612	0.518381	0.0922134	62.7266	633816	2483.86	2.16996e+06	2.33376e+06	633127	77.4132	8740.11
2.87	2.87	0	135	0	135	0	500	1	400	0	1500000	0	0.0074	0.0074	1	0.0074	0.01	0.5	0.451083	4000	1218	0	0	1218	3.33699	62.7266	62.7228	62.719	62.7151	62.7112	62.7073	62.7033	62.6993	62.6953	62.6912	627.091	313.496	335656	49.3611	0.51838	0.0922192	62.7304	633879	2483.86	2.17244e+06	2.33128e+06	633190	77.4315	8738.06
2.87	2.87	0	135	0	135	0	500	1	400	0	1500000	0	0.0074	0.0074	1	0.0074	0.01	0.5	0.451085	4000	1219	0	0	1219	3.33973	62.7304	62.7266	62.7228	62.719	62.7151	62.7112	62.7073	62.7033	62.6993	62.6953	627.13	313.516	335656	49.3611	0.51838	0.0922249	62.7341	633941	2483.85	2.17493e+06	2.32879e+06	633252	77.4497	8736.02
2.87	2.87	0	135	0	135	0	500	1	400	0	1500000	0	0.0074	0.0074	1	0.0074	0.01	0.5	0.451088	4000	1220	0	0	1220	3.34247	62.7341	62.7304	62.7266	62.7228	62.719	62.7151	62.7112	62.7073	62.7033	62.6993	627.169	313.536	335655	49.361	0.518379	0.0922306	62.7378	634004	2483.85	2.17741e+06	2.32631e+06	633315	77.4679	8734.01
2.87	2.87	0	135	0	135	0	500	1	400	0	1500000	0	0.0074	0.0074	1	0.0074	0.01	0.5	0.451091	4000	1221	0	0	1221	3.34521	62.7378	62.7341	62.7304	62.7266	62.7228	62.719	62.7151	62.7112	62.7073	62.7033	627.208	313.556	335655	49.3609	0.518378	0.0922363	62.7414	634067	2483.84	2.1799e+06	2.32383e+06	633378	77.4861	8732.01
2.87	2.87	0	135	0	135	0	500	1	400	0	1500000	0	0.0074	0.0074	1	0.0074	0.01	0.5	0.451094	4000	1222	0	0	1222	3.34795	62.7414	62.7378	62.7341	62.7304	62.7266	62.7228	62.719	62.7151	62.7112	62.7073	627.246	313.575	335654	49.3608	0.518378	0.0922419	62.745	634129	2483.84	2.18238e+06	2.32134e+06	633440	77.5042	8730.03
2.87	2.87	0	135	0	135	0	500	1	400	0	1500000	0	0.0074	0.0074	1	0.0074	0.01	0.5	0.451096	4000	1223	0	0	1223	3.35068	62.745	62.7414	62.7378	62.7341	62.7304	62.7266	62.7228	62.719	62.7151	62.7112	627.283	313.595	335654	49.3608	0.518377	0.0922474	62.7486	634192	2483.84	2.18486e+06	2.31886e+06	633503	77.5223	8728.07
2.87	2.87	0	135	0	135	0	500	1	400	0	1500000	0	0.0074	0.0074	1	0.0074	0.01	0.5	0.451099	4000	1224	0	0	1224	3.35342	62.7486	62.745	62.7414	62.7378	62.7341	62.7304	62.7266	62.7228	62.719	62.7151	627.321	313.614	335653	49.3607	0.518377	0.0922529	62.7522	634255	2483.83	2.18735e+06	2.31637e+06	633566	77.5404	8726.13
2.87	2.87	0	135	0	135	0	500	1	400	0	1500000	0	0.0074	0.0074	1	0.0074	0.01	0.5	0.451102	4000	1225	0	0	1225	3.35616	62.7522	62.7486	62.745	62.7414	62.7378	62.7341	62.7304	62.7266	62.7228	62.719	627.358	313.633	335653	49.3606	0.518376	0.0922584	62.7557	634318	2483.83	2.18983e+06	2.31389e+06	633629	77.5584	8724.21
2.87	2.87	0	135	0	135	0	500	1	400	0	1500000	0	0.0074	0.0074	1	0.0074	0.01	0.5	0.451104	4000	1226	0	0	1226	3.3589	62.7557	62.7522	62.7486	62.745	62.7414	62.7378	62.7341	62.7304	62.7266	62.7228	627.395	313.652	335652	49.3605	0.518376	0.0922638	62.7592	634380	2483.83	2.19232e+06	2.31141e+06	633691	77.5764	8722.3
2.87	2.87	0	135	0	135	0	500	1	400	0	1500000	0	0.0074	0.0074	1	0.0074	0.01	0.5	0.451107	4000	1227	0	0	1227	3.36164	62.7592	62.7557	62.7522	62.7486	62.745	62.7414	62.7378	62.7341	62.7304	62.7266	627.431	313.67	335652	49.3605	0.518375	0.0922691	62.7627	634443	2483.82	2.1948e+06	2.30892e+06	633754	77.5944	8720.42
2.87	2.87	0	135	0	135	0	500	1	400	0	1500000	0	0.0074	0.0074	1	0.0074	0.01	0.5	0.451109	4000	1228	0	0	1228	3.36438	62.7627	62.7592	62.7557	62.7522	62.7486	62.745	62.7414	62.7378	62.7341	62.7304	627.467	313.689	335651	49.3604	0.518375	0.0922744	62.7661	634506	2483.82	2.19728e+06	2.30644e+06	633817	77.6123	8718.55
2.87	2.87	0	135	0	135	0	500	1	400	0	1500000	0	0.0074	0.0074	1	0.0074	0.01	0.5	0.451112	4000	1229	0	0	1229	3.36712	62.7661	62.7627	62.7592	62.7557	62.7522	62.7486	62.745	62.7414	62.7378	62.7341	627.503	313.707	335651	49.3603	0.518374	0.0922797	62.7695	634569	2483.81	2.19977e+06	2.30395e+06	633880	77.6302	8716.7
2.87	2.87	0	135	0	135	0	500	1	400	0	1500000	0	0.0074	0.0074	1	0.0074	0.01	0.5	0.451114	4000	1230	0	0	1230	3.36986	62.7695	62.7661	62.7627	62.7592	62.7557	62.7522	62.7486	62.745	62.7414	62.7378	627.538	313.725	335650	49.3602	0.518373	0.0922849	62.7728	634632	2483.81	2.20225e+06	2.30147e+06	633942	77.6481	8714.86
2.87	2.87	0	135	0	135	0	500	1	400	0	1500000	0	0.0074	0.0074	1	0.0074	0.01	0.5	0.451117	4000	1231	0	0	1231	3.3726	62.7728	62.7695	62.7661	62.7627	62.7592	62.7557	62.7522	62.7486	62.745	62.7414	627.573	313.743	335650	49.3602	0.518373	0.0922901	62.7762	634694	2483.81	2.20473e+06	2.29899e+06	634005	77.6659	8713.05
2.87	2.87	0	135	0	135	0	500	1	400	0	1500000	0	0.0074	0.0074	1	0.0074	0.01	0.5	0.451119	4000	1232	0	0	1232	3.37534	62.7762	62.7728	62.7695	62.7661	62.7627	62.7592	62.7557	62.7522	62.7486	62.745	627.608	313.761	335649	49.3601	0.518372	0.0922952	62.7795	634757	2483.8	2.20722e+06	2.2965e+06	634068	77.6837	8711.25
2.87	2.87	0	135	0	135	0	500	1	400	0	1500000	0	0.0074	0.0074	1	0.0074	0.01	0.5	0.451122	4000	1233	0	0	1233	3.37808	62.7795	62.7762	62.7728	62.7695	62.7661	62.7627	62.7592	62.7557	62.7522	62.7486	627.642	313.778	335649	49.36	0.518372	0.0923002	62.7827	634820	2483.8	2.2097e+06	2.29402e+06	634130	77.7015	8709.46
2.87	2.87	0	135	0	135	0	500	1	400	0	1500000	0	0.0074	0.0074	1	0.0074	0.01	0.5	0.451124	4000	1234	0	0	1234	3.38082	62.7827	62.7795	62.7762	62.7728	62.7695	62.7661	62.7627	62.7592	62.7557	62.7522	627.677	313.796	335648	49.3599	0.518371	0.0923052	62.786	634883	2483.8	2.21219e+06	2.29154e+06	634193	77.7193	8707.7
2.87	2.87	0	135	0	135	0	500	1	400	0	1500000	0	0.0074	0.0074	1	0.0074	0.01	0.5	0.451127	4000	1235	0	0	1235	3.38356	62.786	62.7827	62.7795	62.7762	62.7728	62.7695	62.7661	62.7627	62.7592	62.7557	627.71	313.813	335648	49.3599	0.518371	0.0923102	62.7892	634945	2483.79	2.21467e+06	2.28905e+06	634256	77.737	8705.95
2.87	2.87	0	135	0	135	0	500	1	400	0	1500000	0	0.0074	0.0074	1	0.0074	0.01	0.5	0.451129	4000	1236	0	0	1236	3.3863	62.7892	62.786	62.7827	62.7795	62.7762	62.7728	62.7695	62.7661	62.7627	62.7592	627.744	313.83	335647	49.3598	0.51837	0.0923151	62.7924	635008	2483.79	2.21715e+06	2.28657e+06	634319	77.7547	8704.22
2.87	2.87	0	135	0	135	0	500	1	400	0	1500000	0	0.0074	0.0074	1	0.0074	0.01	0.5	0.451131	4000	1237	0	0	1237	3.38904	62.7924	62.7892	62.786	62.7827	62.7795	62.7762	62.7728	62.7695	62.7661	62.7627	627.777	313.847	335647	49.3597	0.51837	0.09232	62.7955	635071	2483.79	2.21964e+06	2.28408e+06	634381	77.7723	8702.5
2.87	2.87	0	135	0	135	0	500	1	400	0	1500000	0	0.0074	0.0074	1	0.0074	0.01	0.5	0.451134	4000	1238	0	0	1238	3.39178	62.7955	62.7924	62.7892	62.786	62.7827	62.7795	62.7762	62.7728	62.7695	62.7661	627.81	313.864	335646	49.3597	0.51837	0.0923249	62.7986	635134	2483.78	2.22212e+06	2.2816e+06	634444	77.7899	8700.8
2.87	2.87	0	135	0	135	0	500	1	400	0	1500000	0	0.0074	0.0074	1	0.0074	0.01	0.5	0.451136	4000	1239	0	0	1239	3.39452	62.7986	62.7955	62.7924	62.7892	62.786	62.7827	62.7795	62.7762	62.7728	62.7695	627.842	313.881	335646	49.3596	0.518369	0.0923296	62.8017	635197	2483.78	2.2246e+06	2.27912e+06	634507	77.8075	8699.12
2.87	2.87	0	135	0	135	0	500	1	400	0	1500000	0	0.0074	0.0074	1	0.0074	0.01	0.5	0.451138	4000	1240	0	0	1240	3.39726	62.8017	62.7986	62.7955	62.7924	62.7892	62.786	62.7827	62.7795	62.7762	62.7728	627.875	313.897	335645	49.3595	0.518369	0.0923344	62.8048	635259	2483.78	2.22709e+06	2.27663e+06	634570	77.8251	8697.45
2.87	2.87	0	135	0	135	0	500	1	400	0	1500000	0	0.0074	0.0074	1	0.0074	0.01	0.5	0.451141	4000	1241	0	0	1241	3.4	62.8048	62.8017	62.7986	62.7955	62.7924	62.7892	62.786	62.7827	62.7795	62.7762	627.907	313.914	335645	49.3595	0.518368	0.0923391	62.8078	635322	2483.77	2.22957e+06	2.27415e+06	634633	77.8426	8695.79
2.87	2.87	0	135	0	135	0	500	1	400	0	1500000	0	0.0074	0.0074	1	0.0074	0.01	0.5	0.451143	4000	1242	0	0	1242	3.40274	62.8078	62.8048	62.8017	62.7986	62.7955	62.7924	62.7892	62.786	62.7827	62.7795	627.938	313.93	335644	49.3594	0.518368	0.0923437	62.8108	635385	2483.77	2.23206e+06	2.27167e+06	634695	77.8601	8694.16
2.87	2.87	0	135	0	135	0	500	1	400	0	1500000	0	0.0074	0.0074	1	0.0074	0.01	0.5	0.451145	4000	1243	0	0	1243	3.40548	62.8108	62.8078	62.8048	62.8017	62.7986	62.7955	62.7924	62.7892	62.786	62.7827	627.97	313.946	335644	49.3593	0.518367	0.0923483	62.8138	635448	2483.77	2.23454e+06	2.26918e+06	634758	77.8776	8692.54
2.87	2.87	0	135	0	135	0	500	1	400	0	1500000	0	0.0074	0.0074	1	0.0074	0.01	0.5	0.451147	4000	1244	0	0	1244	3.40822	62.8138	62.8108	62.8078	62.8048	62.8017	62.7986	62.7955	62.7924	62.7892	62.786	628.001	313.962	335644	49.3593	0.518367	0.0923529	62.8168	635511	2483.76	2.23702e+06	2.2667e+06	634821	77.895	8690.93
2.87	2.87	0	135	0	135	0	500	1	400	0	1500000	0	0.0074	0.0074	1	0.0074	0.01	0.5	0.451149	4000	1245	0	0	1245	3.41096	62.8168	62.8138	62.8108	62.8078	62.8048	62.8017	62.7986	62.7955	62.7924	62.7892	628.032	313.977	335643	49.3592	0.518366	0.0923574	62.8197	635574	2483.76	2.23951e+06	2.26421e+06	634884	77.9124	8689.34
2.87	2.87	0	135	0	135	0	500	1	400	0	1500000	0	0.0074	0.0074	1	0.0074	0.01	0.5	0.451152	4000	1246	0	0	1246	3.4137	62.8197	62.8168	62.8138	62.8108	62.8078	62.8048	62.8017	62.7986	62.7955	62.7924	628.062	313.993	335643	49.3591	0.518366	0.0923619	62.8226	635636	2483.76	2.24199e+06	2.26173e+06	634946	77.9298	8687.76
2.87	2.87	0	135	0	135	0	500	1	400	0	1500000	0	0.0074	0.0074	1	0.0074	0.01	0.5	0.451154	4000	1247	0	0	1247	3.41644	62.8226	62.8197	62.8168	62.8138	62.8108	62.8078	62.8048	62.8017	62.7986	62.7955	628.092	314.009	335642	49.3591	0.518366	0.0923664	62.8254	635699	2483.75	2.24447e+06	2.25925e+06	635009	77.9471	8686.2
2.87	2.87	0	135	0	135	0	500	1	400	0	1500000	0	0.0074	0.0074	1	0.0074	0.01	0.5	0.451156	4000	1248	0	0	1248	3.41918	62.8254	62.8226	62.8197	62.8168	62.8138	62.8108	62.8078	62.8048	62.8017	62.7986	628.122	314.024	335642	49.359	0.518365	0.0923708	62.8283	635762	2483.75	2.24696e+06	2.25676e+06	635072	77.9644	8684.65
2.87	2.87	0	135	0	135	0	500	1	400	0	1500000	0	0.0074	0.0074	1	0.0074	0.01	0.5	0.451158	4000	1249	0	0	1249	3.42192	62.8283	62.8254	62.8226	62.8197	62.8168	62.8138	62.8108	62.8078	62.8048	62.8017	628.152	314.039	335641	49.359	0.518365	0.0923751	62.8311	635825	2483.75	2.24944e+06	2.25428e+06	635135	77.9817	8683.12
2.87	2.87	0	135	0	135	0	500	1	400	0	1500000	0	0.0074	0.0074	1	0.0074	0.01	0.5	0.45116	4000	1250	0	0	1250	3.42466	62.8311	62.8283	62.8254	62.8226	62.8197	62.8168	62.8138	62.8108	62.8078	62.8048	628.181	314.054	335641	49.3589	0.518364	0.0923794	62.8339	635888	2483.74	2.25193e+06	2.2518e+06	635198	77.9989	8681.6
2.87	2.87	0	135	0	135	0	500	1	400	0	1500000	0	0.0074	0.0074	1	0.0074	0.01	0.5	0.451162	4000	1251	0	0	1251	3.4274	62.8339	62.8311	62.8283	62.8254	62.8226	62.8197	62.8168	62.8138	62.8108	62.8078	628.21	314.069	335641	49.3588	0.518364	0.0923837	62.8366	635951	2483.74	2.25441e+06	2.24931e+06	635260	78.0161	8680.1
2.87	2.87	0	135	0	135	0	500	1	400	0	1500000	0	0.0074	0.0074	1	0.0074	0.01	0.5	0.451164	4000	1252	0	0	1252	3.43014	62.8366	62.8339	62.8311	62.8283	62.8254	62.8226	62.8197	62.8168	62.8138	62.8108	628.239	314.084	335640	49.3588	0.518364	0.0923879	62.8394	636013	2483.74	2.25689e+06	2.24683e+06	635323	78.0333	8678.61
2.87	2.87	0	135	0	135	0	500	1	400	0	1500000	0	0.0074	0.0074	1	0.0074	0.01	0.5	0.451166	4000	1253	0	0	1253	3.43288	62.8394	62.8366	62.8339	62.8311	62.8283	62.8254	62.8226	62.8197	62.8168	62.8138	628.268	314.098	335640	49.3587	0.518363	0.0923921	62.8421	636076	2483.73	2.25938e+06	2.24434e+06	635386	78.0505	8677.14
2.87	2.87	0	135	0	135	0	500	1	400	0	1500000	0	0.0074	0.0074	1	0.0074	0.01	0.5	0.451168	4000	1254	0	0	1254	3.43562	62.8421	62.8394	62.8366	62.8339	62.8311	62.8283	62.8254	62.8226	62.8197	62.8168	628.296	314.113	335639	49.3586	0.518363	0.0923963	62.8447	636139	2483.73	2.26186e+06	2.24186e+06	635449	78.0676	8675.67
2.87	2.87	0	135	0	135	0	500	1	400	0	1500000	0	0.0074	0.0074	1	0.0074	0.01	0.5	0.45117	4000	1255	0	0	1255	3.43836	62.8447	62.8421	62.8394	62.8366	62.8339	62.8311	62.8283	62.8254	62.8226	62.8197	628.324	314.127	335639	49.3586	0.518362	0.0924004	62.8474	636202	2483.73	2.26434e+06	2.23938e+06	635512	78.0847	8674.23
2.87	2.87	0	135	0	135	0	500	1	400	0	1500000	0	0.0074	0.0074	1	0.0074	0.01	0.5	0.451172	4000	1256	0	0	1256	3.4411	62.8474	62.8447	62.8421	62.8394	62.8366	62.8339	62.8311	62.8283	62.8254	62.8226	628.351	314.141	335638	49.3585	0.518362	0.0924045	62.85	636265	2483.72	2.26683e+06	2.23689e+06	635575	78.1018	8672.79
2.87	2.87	0	135	0	135	0	500	1	400	0	1500000	0	0.0074	0.0074	1	0.0074	0.01	0.5	0.451174	4000	1257	0	0	1257	3.44384	62.85	62.8474	62.8447	62.8421	62.8394	62.8366	62.8339	62.8311	62.8283	62.8254	628.379	314.155	335638	49.3585	0.518362	0.0924085	62.8526	636328	2483.72	2.26931e+06	2.23441e+06	635637	78.1188	8671.37
2.87	2.87	0	135	0	135	0	500	1	400	0	1500000	0	0.0074	0.0074	1	0.0074	0.01	0.5	0.451176	4000	1258	0	0	1258	3.44658	62.8526	62.85	62.8474	62.8447	62.8421	62.8394	62.8366	62.8339	62.8311	62.8283	628.406	314.169	335638	49.3584	0.518361	0.0924125	62.8552	636390	2483.72	2.2718e+06	2.23193e+06	635700	78.1358	8669.97
2.87	2.87	0	135	0	135	0	500	1	400	0	1500000	0	0.0074	0.0074	1	0.0074	0.01	0.5	0.451178	4000	1259	0	0	1259	3.44932	62.8552	62.8526	62.85	62.8474	62.8447	62.8421	62.8394	62.8366	62.8339	62.8311	628.433	314.183	335637	49.3583	0.518361	0.0924165	62.8578	636453	2483.72	2.27428e+06	2.22944e+06	635763	78.1528	8668.57
2.87	2.87	0	135	0	135	0	500	1	400	0	1500000	0	0.0074	0.0074	1	0.0074	0.01	0.5	0.45118	4000	1260	0	0	1260	3.45205	62.8578	62.8552	62.8526	62.85	62.8474	62.8447	62.8421	62.8394	62.8366	62.8339	628.46	314.197	335637	49.3583	0.518361	0.0924204	62.8603	636516	2483.71	2.27676e+06	2.22696e+06	635826	78.1697	8667.19
2.87	2.87	0	135	0	135	0	500	1	400	0	1500000	0	0.0074	0.0074	1	0.0074	0.01	0.5	0.451182	4000	1261	0	0	1261	3.45479	62.8603	62.8578	62.8552	62.8526	62.85	62.8474	62.8447	62.8421	62.8394	62.8366	628.486	314.21	335636	49.3582	0.51836	0.0924243	62.8628	636579	2483.71	2.27925e+06	2.22447e+06	635889	78.1866	8665.82
2.87	2.87	0	135	0	135	0	500	1	400	0	1500000	0	0.0074	0.0074	1	0.0074	0.01	0.5	0.451183	4000	1262	0	0	1262	3.45753	62.8628	62.8603	62.8578	62.8552	62.8526	62.85	62.8474	62.8447	62.8421	62.8394	628.512	314.224	335636	49.3582	0.51836	0.0924281	62.8653	636642	2483.71	2.28173e+06	2.22199e+06	635952	78.2035	8664.47
2.87	2.87	0	135	0	135	0	500	1	400	0	1500000	0	0.0074	0.0074	1	0.0074	0.01	0.5	0.451185	4000	1263	0	0	1263	3.46027	62.8653	62.8628	62.8603	62.8578	62.8552	62.8526	62.85	62.8474	62.8447	62.8421	628.538	314.237	335636	49.3581	0.51836	0.0924319	62.8677	636705	2483.7	2.28421e+06	2.21951e+06	636014	78.2204	8663.13
2.87	2.87	0	135	0	135	0	500	1	400	0	1500000	0	0.0074	0.0074	1	0.0074	0.01	0.5	0.451187	4000	1264	0	0	1264	3.46301	62.8677	62.8653	62.8628	62.8603	62.8578	62.8552	62.8526	62.85	62.8474	62.8447	628.564	314.25	335635	49.3581	0.518359	0.0924357	62.8702	636768	2483.7	2.2867e+06	2.21702e+06	636077	78.2372	8661.8
2.87	2.87	0	135	0	135	0	500	1	400	0	1500000	0	0.0074	0.0074	1	0.0074	0.01	0.5	0.451189	4000	1265	0	0	1265	3.46575	62.8702	62.8677	62.8653	62.8628	62.8603	62.8578	62.8552	62.8526	62.85	62.8474	628.589	314.263	335635	49.358	0.518359	0.0924395	62.8726	636831	2483.7	2.28918e+06	2.21454e+06	636140	78.254	8660.48
2.87	2.87	0	135	0	135	0	500	1	400	0	1500000	0	0.0074	0.0074	1	0.0074	0.01	0.5	0.451191	4000	1266	0	0	1266	3.46849	62.8726	62.8702	62.8677	62.8653	62.8628	62.8603	62.8578	62.8552	62.8526	62.85	628.614	314.276	335635	49.358	0.518359	0.0924432	62.8749	636893	2483.7	2.29167e+06	2.21206e+06	636203	78.2708	8659.18
2.87	2.87	0	135	0	135	0	500	1	400	0	1500000	0	0.0074	0.0074	1	0.0074	0.01	0.5	0.451192	4000	1267	0	0	1267	3.47123	62.8749	62.8726	62.8702	62.8677	62.8653	62.8628	62.8603	62.8578	62.8552	62.8526	628.639	314.289	335634	49.3579	0.518358	0.0924468	62.8773	636956	2483.69	2.29415e+06	2.20957e+06	636266	78.2875	8657.89
2.87	2.87	0	135	0	135	0	500	1	400	0	1500000	0	0.0074	0.0074	1	0.0074	0.01	0.5	0.451194	4000	1268	0	0	1268	3.47397	62.8773	62.8749	62.8726	62.8702	62.8677	62.8653	62.8628	62.8603	62.8578	62.8552	628.664	314.301	335634	49.3578	0.518358	0.0924504	62.8796	637019	2483.69	2.29663e+06	2.20709e+06	636329	78.3042	8656.61
2.87	2.87	0	135	0	135	0	500	1	400	0	1500000	0	0.0074	0.0074	1	0.0074	0.01	0.5	0.451196	4000	1269	0	0	1269	3.47671	62.8796	62.8773	62.8749	62.8726	62.8702	62.8677	62.8653	62.8628	62.8603	62.8578	628.688	314.314	335633	49.3578	0.518358	0.092454	62.882	637082	2483.69	2.29912e+06	2.20461e+06	636391	78.3209	8655.34
2.87	2.87	0	135	0	135	0	500	1	400	0	1500000	0	0.0074	0.0074	1	0.0074	0.01	0.5	0.451198	4000	1270	0	0	1270	3.47945	62.882	62.8796	62.8773	62.8749	62.8726	62.8702	62.8677	62.8653	62.8628	62.8603	628.713	314.326	335633	49.3577	0.518357	0.0924576	62.8842	637145	2483.68	2.3016e+06	2.20212e+06	636454	78.3375	8654.08
2.87	2.87	0	135	0	135	0	500	1	400	0	1500000	0	0.0074	0.0074	1	0.0074	0.01	0.5	0.451199	4000	1271	0	0	1271	3.48219	62.8842	62.882	62.8796	62.8773	62.8749	62.8726	62.8702	62.8677	62.8653	62.8628	628.737	314.338	335633	49.3577	0.518357	0.0924611	62.8865	637208	2483.68	2.30408e+06	2.19964e+06	636517	78.3542	8652.84
2.87	2.87	0	135	0	135	0	500	1	400	0	1500000	0	0.0074	0.0074	1	0.0074	0.01	0.5	0.451201	4000	1272	0	0	1272	3.48493	62.8865	62.8842	62.882	62.8796	62.8773	62.8749	62.8726	62.8702	62.8677	62.8653	628.76	314.351	335632	49.3576	0.518357	0.0924646	62.8888	637271	2483.68	2.30657e+06	2.19715e+06	636580	78.3707	8651.61
2.87	2.87	0	135	0	135	0	500	1	400	0	1500000	0	0.0074	0.0074	1	0.0074	0.01	0.5	0.451203	4000	1273	0	0	1273	3.48767	62.8888	62.8865	62.8842	62.882	62.8796	62.8773	62.8749	62.8726	62.8702	62.8677	628.784	314.363	335632	49.3576	0.518357	0.0924681	62.891	637334	2483.68	2.30905e+06	2.19467e+06	636643	78.3873	8650.38
2.87	2.87	0	135	0	135	0	500	1	400	0	1500000	0	0.0074	0.0074	1	0.0074	0.01	0.5	0.451204	4000	1274	0	0	1274	3.49041	62.891	62.8888	62.8865	62.8842	62.882	62.8796	62.8773	62.8749	62.8726	62.8702	628.807	314.375	335632	49.3575	0.518356	0.0924715	62.8932	637396	2483.67	2.31153e+06	2.19219e+06	636706	78.4038	8649.18
2.87	2.87	0	135	0	135	0	500	1	400	0	1500000	0	0.0074	0.0074	1	0.0074	0.01	0.5	0.451206	4000	1275	0	0	1275	3.49315	62.8932	62.891	62.8888	62.8865	62.8842	62.882	62.8796	62.8773	62.8749	62.8726	628.83	314.386	335631	49.3575	0.518356	0.0924749	62.8954	637459	2483.67	2.31402e+06	2.1897e+06	636769	78.4204	8647.98
2.87	2.87	0	135	0	135	0	500	1	400	0	1500000	0	0.0074	0.0074	1	0.0074	0.01	0.5	0.451208	4000	1276	0	0	1276	3.49589	62.8954	62.8932	62.891	62.8888	62.8865	62.8842	62.882	62.8796	62.8773	62.8749	628.853	314.398	335631	49.3574	0.518356	0.0924782	62.8975	637522	2483.67	2.3165e+06	2.18722e+06	636832	78.4368	8646.79
2.87	2.87	0	135	0	135	0	500	1	400	0	1500000	0	0.0074	0.0074	1	0.0074	0.01	0.5	0.451209	4000	1277	0	0	1277	3.49863	62.8975	62.8954	62.8932	62.891	62.8888	62.8865	62.8842	62.882	62.8796	62.8773	628.875	314.41	335631	49.3574	0.518355	0.0924816	62.8997	637585	2483.67	2.31899e+06	2.18474e+06	636894	78.4533	8645.62
2.87	2.87	0	135	0	135	0	500	1	400	0	1500000	0	0.0074	0.0074	1	0.0074	0.01	0.5	0.451211	4000	1278	0	0	1278	3.50137	62.8997	62.8975	62.8954	62.8932	62.891	62.8888	62.8865	62.8842	62.882	62.8796	628.898	314.421	335630	49.3573	0.518355	0.0924848	62.9018	637648	2483.66	2.32147e+06	2.18225e+06	636957	78.4697	8644.45
2.87	2.87	0	135	0	135	0	500	1	400	0	1500000	0	0.0074	0.0074	1	0.0074	0.01	0.5	0.451212	4000	1279	0	0	1279	3.50411	62.9018	62.8997	62.8975	62.8954	62.8932	62.891	62.8888	62.8865	62.8842	62.882	628.92	314.432	335630	49.3573	0.518355	0.0924881	62.9039	637711	2483.66	2.32395e+06	2.17977e+06	637020	78.4861	8643.3
2.87	2.87	0	135	0	135	0	500	1	400	0	1500000	0	0.0074	0.0074	1	0.0074	0.01	0.5	0.451214	4000	1280	0	0	1280	3.50685	62.9039	62.9018	62.8997	62.8975	62.8954	62.8932	62.891	62.8888	62.8865	62.8842	628.942	314.444	335630	49.3572	0.518355	0.0924913	62.9059	637774	2483.66	2.32644e+06	2.17728e+06	637083	78.5025	8642.16
2.87	2.87	0	135	0	135	0	500	1	400	0	1500000	0	0.0074	0.0074	1	0.0074	0.01	0.5	0.451215	4000	1281	0	0	1281	3.50959	62.9059	62.9039	62.9018	62.8997	62.8975	62.8954	62.8932	62.891	62.8888	62.8865	628.964	314.455	335629	49.3572	0.518354	0.0924945	62.908	637837	2483.66	2.32892e+06	2.1748e+06	637146	78.5188	8641.02
2.87	2.87	0	135	0	135	0	500	1	400	0	1500000	0	0.0074	0.0074	1	0.0074	0.01	0.5	0.451217	4000	1282	0	0	1282	3.51233	62.908	62.9059	62.9039	62.9018	62.8997	62.8975	62.8954	62.8932	62.891	62.8888	628.985	314.466	335629	49.3571	0.518354	0.0924977	62.91	637900	2483.65	2.3314e+06	2.17232e+06	637209	78.5351	8639.9
2.87	2.87	0	135	0	135	0	500	1	400	0	1500000	0	0.0074	0.0074	1	0.0074	0.01	0.5	0.451218	4000	1283	0	0	1283	3.51507	62.91	62.908	62.9059	62.9039	62.9018	62.8997	62.8975	62.8954	62.8932	62.891	629.006	314.477	335629	49.3571	0.518354	0.0925008	62.912	637963	2483.65	2.33389e+06	2.16983e+06	637272	78.5514	8638.79
2.87	2.87	0	135	0	135	0	500	1	400	0	1500000	0	0.0074	0.0074	1	0.0074	0.01	0.5	0.45122	4000	1284	0	0	1284	3.51781	62.912	62.91	62.908	62.9059	62.9039	62.9018	62.8997	62.8975	62.8954	62.8932	629.027	314.488	335628	49.357	0.518354	0.0925039	62.914	638026	2483.65	2.33637e+06	2.16735e+06	637335	78.5676	8637.69
2.87	2.87	0	135	0	135	0	500	1	400	0	1500000	0	0.0074	0.0074	1	0.0074	0.01	0.5	0.451221	4000	1285	0	0	1285	3.52055	62.914	62.912	62.91	62.908	62.9059	62.9039	62.9018	62.8997	62.8975	62.8954	629.048	314.498	335628	49.357	0.518353	0.092507	62.916	638088	2483.65	2.33886e+06	2.16487e+06	637397	78.5839	8636.6
2.87	2.87	0	135	0	135	0	500	1	400	0	1500000	0	0.0074	0.0074	1	0.0074	0.01	0.5	0.451223	4000	1286	0	0	1286	3.52329	62.916	62.914	62.912	62.91	62.908	62.9059	62.9039	62.9018	62.8997	62.8975	629.069	314.509	335628	49.3569	0.518353	0.09251	62.918	638151	2483.64	2.34134e+06	2.16238e+06	637460	78.6001	8635.52
2.87	2.87	0	135	0	135	0	500	1	400	0	1500000	0	0.0074	0.0074	1	0.0074	0.01	0.5	0.451224	4000	1287	0	0	1287	3.52603	62.918	62.916	62.914	62.912	62.91	62.908	62.9059	62.9039	62.9018	62.8997	629.089	314.519	335627	49.3569	0.518353	0.092513	62.9199	638214	2483.64	2.34382e+06	2.1599e+06	637523	78.6162	8634.45
2.87	2.87	0	135	0	135	0	500	1	400	0	1500000	0	0.0074	0.0074	1	0.0074	0.01	0.5	0.451226	4000	1288	0	0	1288	3.52877	62.9199	62.918	62.916	62.914	62.912	62.91	62.908	62.9059	62.9039	62.9018	629.11	314.53	335627	49.3568	0.518353	0.092516	62.9218	638277	2483.64	2.34631e+06	2.15742e+06	637586	78.6324	8633.39
2.87	2.87	0	135	0	135	0	500	1	400	0	1500000	0	0.0074	0.0074	1	0.0074	0.01	0.5	0.451227	4000	1289	0	0	1289	3.53151	62.9218	62.9199	62.918	62.916	62.914	62.912	62.91	62.908	62.9059	62.9039	629.13	314.54	335627	49.3568	0.518352	0.0925189	62.9237	638340	2483.64	2.34879e+06	2.15493e+06	637649	78.6485	8632.35
2.87	2.87	0	135	0	135	0	500	1	400	0	1500000	0	0.0074	0.0074	1	0.0074	0.01	0.5	0.451229	4000	1290	0	0	1290	3.53425	62.9237	62.9218	62.9199	62.918	62.916	62.914	62.912	62.91	62.908	62.9059	629.149	314.55	335626	49.3568	0.518352	0.0925218	62.9256	638403	2483.64	2.35127e+06	2.15245e+06	637712	78.6646	8631.31
2.87	2.87	0	135	0	135	0	500	1	400	0	1500000	0	0.0074	0.0074	1	0.0074	0.01	0.5	0.45123	4000	1291	0	0	1291	3.53699	62.9256	62.9237	62.9218	62.9199	62.918	62.916	62.914	62.912	62.91	62.908	629.169	314.56	335626	49.3567	0.518352	0.0925247	62.9274	638466	2483.63	2.35376e+06	2.14996e+06	637775	78.6806	8630.28
2.87	2.87	0	135	0	135	0	500	1	400	0	1500000	0	0.0074	0.0074	1	0.0074	0.01	0.5	0.451231	4000	1292	0	0	1292	3.53973	62.9274	62.9256	62.9237	62.9218	62.9199	62.918	62.916	62.914	62.912	62.91	629.189	314.57	335626	49.3567	0.518352	0.0925276	62.9293	638529	2483.63	2.35624e+06	2.14748e+06	637838	78.6967	8629.26
2.87	2.87	0	135	0	135	0	500	1	400	0	1500000	0	0.0074	0.0074	1	0.0074	0.01	0.5	0.451233	4000	1293	0	0	1293	3.54247	62.9293	62.9274	62.9256	62.9237	62.9218	62.9199	62.918	62.916	62.914	62.912	629.208	314.58	335626	49.3566	0.518352	0.0925304	62.9311	638592	2483.63	2.35872e+06	2.145e+06	637901	78.7127	8628.25
2.87	2.87	0	135	0	135	0	500	1	400	0	1500000	0	0.0074	0.0074	1	0.0074	0.01	0.5	0.451234	4000	1294	0	0	1294	3.54521	62.9311	62.9293	62.9274	62.9256	62.9237	62.9218	62.9199	62.918	62.916	62.914	629.227	314.59	335625	49.3566	0.518351	0.0925332	62.9329	638655	2483.63	2.36121e+06	2.14251e+06	637964	78.7286	8627.24
2.87	2.87	0	135	0	135	0	500	1	400	0	1500000	0	0.0074	0.0074	1	0.0074	0.01	0.5	0.451235	4000	1295	0	0	1295	3.54795	62.9329	62.9311	62.9293	62.9274	62.9256	62.9237	62.9218	62.9199	62.918	62.916	629.246	314.599	335625	49.3565	0.518351	0.092536	62.9347	638718	2483.62	2.36369e+06	2.14003e+06	638027	78.7446	8626.25
2.87	2.87	0	135	0	135	0	500	1	400	0	1500000	0	0.0074	0.0074	1	0.0074	0.01	0.5	0.451237	4000	1296	0	0	1296	3.55068	62.9347	62.9329	62.9311	62.9293	62.9274	62.9256	62.9237	62.9218	62.9199	62.918	629.264	314.609	335625	49.3565	0.518351	0.0925387	62.9364	638781	2483.62	2.36618e+06	2.13755e+06	638089	78.7605	8625.27
2.87	2.87	0	135	0	135	0	500	1	400	0	1500000	0	0.0074	0.0074	1	0.0074	0.01	0.5	0.451238	4000	1297	0	0	1297	3.55342	62.9364	62.9347	62.9329	62.9311	62.9293	62.9274	62.9256	62.9237	62.9218	62.9199	629.283	314.618	335624	49.3564	0.518351	0.0925414	62.9382	638844	2483.62	2.36866e+06	2.13506e+06	638152	78.7764	8624.3
2.87	2.87	0	135	0	135	0	500	1	400	0	1500000	0	0.0074	0.0074	1	0.0074	0.01	0.5	0.451239	4000	1298	0	0	1298	3.55616	62.9382	62.9364	62.9347	62.9329	62.9311	62.9293	62.9274	62.9256	62.9237	62.9218	629.301	314.628	335624	49.3564	0.518351	0.0925441	62.9399	638907	2483.62	2.37114e+06	2.13258e+06	638215	78.7923	8623.33
2.87	2.87	0	135	0	135	0	500	1	400	0	1500000	0	0.0074	0.0074	1	0.0074	0.01	0.5	0.451241	4000	1299	0	0	1299	3.5589	62.9399	62.9382	62.9364	62.9347	62.9329	62.9311	62.9293	62.9274	62.9256	62.9237	629.319	314.637	335624	49.3564	0.51835	0.0925468	62.9416	638969	2483.62	2.37363e+06	2.1301e+06	638278	78.8081	8622.38
2.87	2.87	0	135	0	135	0	500	1	400	0	1500000	0	0.0074	0.0074	1	0.0074	0.01	0.5	0.451242	4000	1300	0	0	1300	3.56164	62.9416	62.9399	62.9382	62.9364	62.9347	62.9329	62.9311	62.9293	62.9274	62.9256	629.337	314.646	335623	49.3563	0.51835	0.0925494	62.9433	639032	2483.61	2.37611e+06	2.12761e+06	638341	78.8239	8621.43
2.87	2.87	0	135	0	135	0	500	1	400	0	1500000	0	0.0074	0.0074	1	0.0074	0.01	0.5	0.451243	4000	1301	0	0	1301	3.56438	62.9433	62.9416	62.9399	62.9382	62.9364	62.9347	62.9329	62.9311	62.9293	62.9274	629.355	314.655	335623	49.3563	0.51835	0.092552	62.945	639095	2483.61	2.37859e+06	2.12513e+06	638404	78.8397	8620.5
2.87	2.87	0	135	0	135	0	500	1	400	0	1500000	0	0.0074	0.0074	1	0.0074	0.01	0.5	0.451244	4000	1302	0	0	1302	3.56712	62.945	62.9433	62.9416	62.9399	62.9382	62.9364	62.9347	62.9329	62.9311	62.9293	629.372	314.664	335623	49.3562	0.51835	0.0925546	62.9466	639158	2483.61	2.38108e+06	2.12264e+06	638467	78.8555	8619.57
2.87	2.87	0	135	0	135	0	500	1	400	0	1500000	0	0.0074	0.0074	1	0.0074	0.01	0.5	0.451245	4000	1303	0	0	1303	3.56986	62.9466	62.945	62.9433	62.9416	62.9399	62.9382	62.9364	62.9347	62.9329	62.9311	629.39	314.673	335623	49.3562	0.51835	0.0925572	62.9483	639221	2483.61	2.38356e+06	2.12016e+06	638530	78.8712	8618.65
2.87	2.87	0	135	0	135	0	500	1	400	0	1500000	0	0.0074	0.0074	1	0.0074	0.01	0.5	0.451247	4000	1304	0	0	1304	3.5726	62.9483	62.9466	62.945	62.9433	62.9416	62.9399	62.9382	62.9364	62.9347	62.9329	629.407	314.682	335622	49.3562	0.518349	0.0925597	62.9499	639284	2483.61	2.38604e+06	2.11768e+06	638593	78.8869	8617.74
2.87	2.87	0	135	0	135	0	500	1	400	0	1500000	0	0.0074	0.0074	1	0.0074	0.01	0.5	0.451248	4000	1305	0	0	1305	3.57534	62.9499	62.9483	62.9466	62.945	62.9433	62.9416	62.9399	62.9382	62.9364	62.9347	629.424	314.691	335622	49.3561	0.518349	0.0925622	62.9515	639347	2483.6	2.38853e+06	2.11519e+06	638656	78.9026	8616.84
2.87	2.87	0	135	0	135	0	500	1	400	0	1500000	0	0.0074	0.0074	1	0.0074	0.01	0.5	0.451249	4000	1306	0	0	1306	3.57808	62.9515	62.9499	62.9483	62.9466	62.945	62.9433	62.9416	62.9399	62.9382	62.9364	629.441	314.699	335622	49.3561	0.518349	0.0925647	62.9531	639410	2483.6	2.39101e+06	2.11271e+06	638719	78.9183	8615.94
2.87	2.87	0	135	0	135	0	500	1	400	0	1500000	0	0.0074	0.0074	1	0.0074	0.01	0.5	0.45125	4000	1307	0	0	1307	3.58082	62.9531	62.9515	62.9499	62.9483	62.9466	62.945	62.9433	62.9416	62.9399	62.9382	629.457	314.708	335622	49.356	0.518349	0.0925671	62.9547	639473	2483.6	2.39349e+06	2.11023e+06	638782	78.9339	8615.06
2.87	2.87	0	135	0	135	0	500	1	400	0	1500000	0	0.0074	0.0074	1	0.0074	0.01	0.5	0.451251	4000	1308	0	0	1308	3.58356	62.9547	62.9531	62.9515	62.9499	62.9483	62.9466	62.945	62.9433	62.9416	62.9399	629.474	314.716	335621	49.356	0.518349	0.0925696	62.9562	639536	2483.6	2.39598e+06	2.10774e+06	638845	78.9495	8614.18
2.87	2.87	0	135	0	135	0	500	1	400	0	1500000	0	0.0074	0.0074	1	0.0074	0.01	0.5	0.451253	4000	1309	0	0	1309	3.5863	62.9562	62.9547	62.9531	62.9515	62.9499	62.9483	62.9466	62.945	62.9433	62.9416	629.49	314.725	335621	49.356	0.518349	0.092572	62.9578	639599	2483.6	2.39846e+06	2.10526e+06	638908	78.9651	8613.31
2.87	2.87	0	135	0	135	0	500	1	400	0	1500000	0	0.0074	0.0074	1	0.0074	0.01	0.5	0.451254	4000	1310	0	0	1310	3.58904	62.9578	62.9562	62.9547	62.9531	62.9515	62.9499	62.9483	62.9466	62.945	62.9433	629.506	314.733	335621	49.3559	0.518348	0.0925743	62.9593	639662	2483.59	2.40095e+06	2.10278e+06	638970	78.9806	8612.45
2.87	2.87	0	135	0	135	0	500	1	400	0	1500000	0	0.0074	0.0074	1	0.0074	0.01	0.5	0.451255	4000	1311	0	0	1311	3.59178	62.9593	62.9578	62.9562	62.9547	62.9531	62.9515	62.9499	62.9483	62.9466	62.945	629.522	314.741	335620	49.3559	0.518348	0.0925767	62.9608	639725	2483.59	2.40343e+06	2.10029e+06	639033	78.9962	8611.6
2.87	2.87	0	135	0	135	0	500	1	400	0	1500000	0	0.0074	0.0074	1	0.0074	0.01	0.5	0.451256	4000	1312	0	0	1312	3.59452	62.9608	62.9593	62.9578	62.9562	62.9547	62.9531	62.9515	62.9499	62.9483	62.9466	629.538	314.749	335620	49.3558	0.518348	0.092579	62.9623	639788	2483.59	2.40591e+06	2.09781e+06	639096	79.0117	8610.75
2.87	2.87	0	135	0	135	0	500	1	400	0	1500000	0	0.0074	0.0074	1	0.0074	0.01	0.5	0.451257	4000	1313	0	0	1313	3.59726	62.9623	62.9608	62.9593	62.9578	62.9562	62.9547	62.9531	62.9515	62.9499	62.9483	629.554	314.757	335620	49.3558	0.518348	0.0925813	62.9638	639851	2483.59	2.4084e+06	2.09533e+06	639159	79.0271	8609.92
2.87	2.87	0	135	0	135	0	500	1	400	0	1500000	0	0.0074	0.0074	1	0.0074	0.01	0.5	0.451258	4000	1314	0	0	1314	3.6	62.9638	62.9623	62.9608	62.9593	62.9578	62.9562	62.9547	62.9531	62.9515	62.9499	629.569	314.765	335620	49.3558	0.518348	0.0925836	62.9652	639914	2483.59	2.41088e+06	2.09284e+06	639222	79.0426	8609.09
2.87	2.87	0	135	0	135	0	500	1	400	0	1500000	0	0.0074	0.0074	1	0.0074	0.01	0.5	0.451259	4000	1315	0	0	1315	3.60274	62.9652	62.9638	62.9623	62.9608	62.9593	62.9578	62.9562	62.9547	62.9531	62.9515	629.585	314.773	335619	49.3557	0.518348	0.0925858	62.9667	639977	2483.58	2.41336e+06	2.09036e+06	639285	79.058	8608.27
2.87	2.87	0	135	0	135	0	500	1	400	0	1500000	0	0.0074	0.0074	1	0.0074	0.01	0.5	0.45126	4000	1316	0	0	1316	3.60548	62.9667	62.9652	62.9638	62.9623	62.9608	62.9593	62.9578	62.9562	62.9547	62.9531	629.6	314.781	335619	49.3557	0.518347	0.0925881	62.9681	640040	2483.58	2.41585e+06	2.08787e+06	639348	79.0734	8607.45
2.87	2.87	0	135	0	135	0	500	1	400	0	1500000	0	0.0074	0.0074	1	0.0074	0.01	0.5	0.451261	4000	1317	0	0	1317	3.60822	62.9681	62.9667	62.9652	62.9638	62.9623	62.9608	62.9593	62.9578	62.9562	62.9547	629.615	314.789	335619	49.3557	0.518347	0.0925903	62.9695	640103	2483.58	2.41833e+06	2.08539e+06	639411	79.0888	8606.65
2.87	2.87	0	135	0	135	0	500	1	400	0	1500000	0	0.0074	0.0074	1	0.0074	0.01	0.5	0.451262	4000	1318	0	0	1318	3.61096	62.9695	62.9681	62.9667	62.9652	62.9638	62.9623	62.9608	62.9593	62.9578	62.9562	629.63	314.796	335619	49.3556	0.518347	0.0925925	62.9709	640166	2483.58	2.42081e+06	2.08291e+06	639474	79.1041	8605.85
2.87	2.87	0	135	0	135	0	500	1	400	0	1500000	0	0.0074	0.0074	1	0.0074	0.01	0.5	0.451263	4000	1319	0	0	1319	3.6137	62.9709	62.9695	62.9681	62.9667	62.9652	62.9638	62.9623	62.9608	62.9593	62.9578	629.644	314.804	335619	49.3556	0.518347	0.0925946	62.9723	640229	2483.58	2.4233e+06	2.08042e+06	639537	79.1194	8605.06
2.87	2.87	0	135	0	135	0	500	1	400	0	1500000	0	0.0074	0.0074	1	0.0074	0.01	0.5	0.451265	4000	1320	0	0	1320	3.61644	62.9723	62.9709	62.9695	62.9681	62.9667	62.9652	62.9638	62.9623	62.9608	62.9593	629.659	314.811	335618	49.3556	0.518347	0.0925968	62.9737	640292	2483.58	2.42578e+06	2.07794e+06	639600	79.1347	8604.28
2.87	2.87	0	135	0	135	0	500	1	400	0	1500000	0	0.0074	0.0074	1	0.0074	0.01	0.5	0.451266	4000	1321	0	0	1321	3.61918	62.9737	62.9723	62.9709	62.9695	62.9681	62.9667	62.9652	62.9638	62.9623	62.9608	629.673	314.819	335618	49.3555	0.518347	0.0925989	62.975	640355	2483.57	2.42827e+06	2.07546e+06	639663	79.15	8603.5
2.87	2.87	0	135	0	135	0	500	1	400	0	1500000	0	0.0074	0.0074	1	0.0074	0.01	0.5	0.451267	4000	1322	0	0	1322	3.62192	62.975	62.9737	62.9723	62.9709	62.9695	62.9681	62.9667	62.9652	62.9638	62.9623	629.688	314.826	335618	49.3555	0.518347	0.092601	62.9764	640418	2483.57	2.43075e+06	2.07297e+06	639726	79.1652	8602.73
2.87	2.87	0	135	0	135	0	500	1	400	0	1500000	0	0.0074	0.0074	1	0.0074	0.01	0.5	0.451268	4000	1323	0	0	1323	3.62466	62.9764	62.975	62.9737	62.9723	62.9709	62.9695	62.9681	62.9667	62.9652	62.9638	629.702	314.833	335618	49.3555	0.518346	0.092603	62.9777	640481	2483.57	2.43323e+06	2.07049e+06	639789	79.1804	8601.97
2.87	2.87	0	135	0	135	0	500	1	400	0	1500000	0	0.0074	0.0074	1	0.0074	0.01	0.5	0.451269	4000	1324	0	0	1324	3.6274	62.9777	62.9764	62.975	62.9737	62.9723	62.9709	62.9695	62.9681	62.9667	62.9652	629.716	314.84	335617	49.3554	0.518346	0.0926051	62.979	640543	2483.57	2.43572e+06	2.06801e+06	639852	79.1956	8601.21
2.87	2.87	0	135	0	135	0	500	1	400	0	1500000	0	0.0074	0.0074	1	0.0074	0.01	0.5	0.451269	4000	1325	0	0	1325	3.63014	62.979	62.9777	62.9764	62.975	62.9737	62.9723	62.9709	62.9695	62.9681	62.9667	629.729	314.848	335617	49.3554	0.518346	0.0926071	62.9803	640606	2483.57	2.4382e+06	2.06552e+06	639915	79.2108	8600.47
2.87	2.87	0	135	0	135	0	500	1	400	0	1500000	0	0.0074	0.0074	1	0.0074	0.01	0.5	0.45127	4000	1326	0	0	1326	3.63288	62.9803	62.979	62.9777	62.9764	62.975	62.9737	62.9723	62.9709	62.9695	62.9681	629.743	314.855	335617	49.3554	0.518346	0.0926091	62.9816	640669	2483.56	2.44068e+06	2.06304e+06	639978	79.2259	8599.73
2.87	2.87	0	135	0	135	0	500	1	400	0	1500000	0	0.0074	0.0074	1	0.0074	0.01	0.5	0.451271	4000	1327	0	0	1327	3.63562	62.9816	62.9803	62.979	62.9777	62.9764	62.975	62.9737	62.9723	62.9709	62.9695	629.756	314.861	335617	49.3553	0.518346	0.0926111	62.9829	640732	2483.56	2.44317e+06	2.06056e+06	640041	79.241	8598.99
2.87	2.87	0	135	0	135	0	500	1	400	0	1500000	0	0.0074	0.0074	1	0.0074	0.01	0.5	0.451272	4000	1328	0	0	1328	3.63836	62.9829	62.9816	62.9803	62.979	62.9777	62.9764	62.975	62.9737	62.9723	62.9709	629.77	314.868	335616	49.3553	0.518346	0.0926131	62.9841	640795	2483.56	2.44565e+06	2.05807e+06	640104	79.2561	8598.27
2.87	2.87	0	135	0	135	0	500	1	400	0	1500000	0	0.0074	0.0074	1	0.0074	0.01	0.5	0.451273	4000	1329	0	0	1329	3.6411	62.9841	62.9829	62.9816	62.9803	62.979	62.9777	62.9764	62.975	62.9737	62.9723	629.783	314.875	335616	49.3553	0.518346	0.092615	62.9854	640858	2483.56	2.44813e+06	2.05559e+06	640167	79.2712	8597.55
2.87	2.87	0	135	0	135	0	500	1	400	0	1500000	0	0.0074	0.0074	1	0.0074	0.01	0.5	0.451274	4000	1330	0	0	1330	3.64384	62.9854	62.9841	62.9829	62.9816	62.9803	62.979	62.9777	62.9764	62.975	62.9737	629.796	314.882	335616	49.3552	0.518346	0.0926169	62.9866	640921	2483.56	2.45062e+06	2.0531e+06	640230	79.2862	8596.83
2.87	2.87	0	135	0	135	0	500	1	400	0	1500000	0	0.0074	0.0074	1	0.0074	0.01	0.5	0.451275	4000	1331	0	0	1331	3.64658	62.9866	62.9854	62.9841	62.9829	62.9816	62.9803	62.979	62.9777	62.9764	62.975	629.809	314.888	335616	49.3552	0.518345	0.0926188	62.9878	640984	2483.56	2.4531e+06	2.05062e+06	640293	79.3013	8596.13
2.87	2.87	0	135	0	135	0	500	1	400	0	1500000	0	0.0074	0.0074	1	0.0074	0.01	0.5	0.451276	4000	1332	0	0	1332	3.64932	62.9878	62.9866	62.9854	62.9841	62.9829	62.9816	62.9803	62.979	62.9777	62.9764	629.822	314.895	335616	49.3552	0.518345	0.0926207	62.989	641047	2483.56	2.45558e+06	2.04814e+06	640356	79.3163	8595.43
2.87	2.87	0	135	0	135	0	500	1	400	0	1500000	0	0.0074	0.0074	1	0.0074	0.01	0.5	0.451277	4000	1333	0	0	1333	3.65205	62.989	62.9878	62.9866	62.9854	62.9841	62.9829	62.9816	62.9803	62.979	62.9777	629.834	314.902	335615	49.3551	0.518345	0.0926226	62.9902	641110	2483.55	2.45807e+06	2.04565e+06	640419	79.3312	8594.73
2.87	2.87	0	135	0	135	0	500	1	400	0	1500000	0	0.0074	0.0074	1	0.0074	0.01	0.5	0.451278	4000	1334	0	0	1334	3.65479	62.9902	62.989	62.9878	62.9866	62.9854	62.9841	62.9829	62.9816	62.9803	62.979	629.847	314.908	335615	49.3551	0.518345	0.0926244	62.9914	641173	2483.55	2.46055e+06	2.04317e+06	640482	79.3462	8594.05
2.87	2.87	0	135	0	135	0	500	1	400	0	1500000	0	0.0074	0.0074	1	0.0074	0.01	0.5	0.451279	4000	1335	0	0	1335	3.65753	62.9914	62.9902	62.989	62.9878	62.9866	62.9854	62.9841	62.9829	62.9816	62.9803	629.859	314.914	335615	49.3551	0.518345	0.0926262	62.9926	641236	2483.55	2.46303e+06	2.04069e+06	640544	79.3611	8593.37
2.87	2.87	0	135	0	135	0	500	1	400	0	1500000	0	0.0074	0.0074	1	0.0074	0.01	0.5	0.45128	4000	1336	0	0	1336	3.66027	62.9926	62.9914	62.9902	62.989	62.9878	62.9866	62.9854	62.9841	62.9829	62.9816	629.872	314.921	335615	49.355	0.518345	0.092628	62.9937	641299	2483.55	2.46552e+06	2.0382e+06	640607	79.376	8592.69
2.87	2.87	0	135	0	135	0	500	1	400	0	1500000	0	0.0074	0.0074	1	0.0074	0.01	0.5	0.45128	4000	1337	0	0	1337	3.66301	62.9937	62.9926	62.9914	62.9902	62.989	62.9878	62.9866	62.9854	62.9841	62.9829	629.884	314.927	335615	49.355	0.518345	0.0926298	62.9949	641362	2483.55	2.468e+06	2.03572e+06	640670	79.3908	8592.02
[truncated: 852 more rows]
[truncated: 10 more columns]

## Sheet: Sheet2
Three months of immunity, vaccinated. 75% = 0.01, 50% = 0.024, 25% = 0.048, 1% = 0.15 of immunes left at end.
[truncated: 2,197 more rows]
[truncated: 10 more columns]

[truncated: 1 more sheets: Sheet3]
